# Supplementary material for: (E,E)-3,3′-Dimethyl-1,1′-diphenyl-4,4′-{[3-aza­pentane-1,5-diylbis(aza­nedi­yl)]bis­(phenyl­methyl­idyne)}di-1H-pyrazol-5(4H)-one
Source: Acta Crystallogr Sect E Struct Rep Online. 2010 Nov 27;66(Pt 12):o3326. doi: 10.1107/S1600536810048981 (PMC3011678; doi:10.1107/S1600536810048981)
Supplement: Supplementary file 1 [file e-66-o3326-sup1.cif]

##############################################################################
###                                                                        ###
###        Electronic paper (Acta Crystallographica Section E)             ###
###                                                                        ###
##############################################################################
#                                                                            #
# This CIF contains the data in a paper accepted for publication in Acta     #
# Crystallographica Section E. It conforms to the requirements of Notes      #
# for Authors for Section E, and has been peer reviewed under the auspices   #
# of the IUCr Commission on Journals.                                        #
#                                                                            #
# Full details of the Crystallographic Information File format               #
# are given in the paper "The Crystallographic Information File (CIF):       #
# a New Standard Archive File for Crystallography" by S. R. Hall, F. H.      #
# Allen and I. D. Brown [Acta Cryst. (1991), A47, 655-685].                  #
#                                                                            #
# The current version of the core CIF dictionary is obtainable from          #
# ftp://ftp.iucr.org/pub/cif_core.dic. The current version number is 2.4.    #
#                                                                            #
# Software is freely available for graphical display of the structure(s) in  #
# this CIF.  For information consult the CIF home page http://www.iucr.org/  #
# cif/home.html                                                              #
#                                                                            #
# This file may be used for bona fide research purposes within the           #
# scientific community so long as proper attribution is given to the journal # 
# article from which it was obtained.                                        #
#                                                                            #
##############################################################################
                                             
data_I
_audit_creation_method     SHELXL-97
_chemical_name_systematic
;
(<i>E</i>,<i>E</i>)-3,3'-Dimethyl-1,1'-diphenyl-4,4'-{[3-azapentane-
1,5-diylbis(azanediyl)]bis(phenylmethylidyne)}di-1<i>H</i>-pyrazol-
5(4<i>H</i>)-one
;
_chemical_name_common     ?
_chemical_formula_moiety     'C38 H37 N7 O2'
_chemical_formula_sum     'C38 H37 N7 O2'
_chemical_formula_iupac     'C38 H37 N7 O2'
_chemical_formula_weight     623.75
_chemical_melting_point     ?
_symmetry_cell_setting     monoclinic
_symmetry_space_group_name_H-M     C2/c
loop_
    _symmetry_equiv_pos_as_xyz
    'x, y, z'
    '-x, y, -z+1/2'
    'x+1/2, y+1/2, z'
    '-x+1/2, y+1/2, -z+1/2'
    '-x, -y, -z'
    'x, -y, z-1/2'
    '-x+1/2, -y+1/2, -z'
    'x+1/2, -y+1/2, z-1/2'
_cell_length_a     20.3219(8)
_cell_length_b     8.1990(2)
_cell_length_c     20.5468(6)
_cell_angle_alpha     90.00
_cell_angle_beta     106.748(2)
_cell_angle_gamma     90.00
_cell_volume     3278.27(18)
_cell_formula_units_Z     4
_cell_measurement_reflns_used     1721
_cell_measurement_theta_min     2.48
_cell_measurement_theta_max     22.00
_cell_measurement_temperature     296(2)
_exptl_crystal_description     block
_exptl_crystal_colour     yellow
_exptl_crystal_size_max     0.23
_exptl_crystal_size_mid     0.21
_exptl_crystal_size_min     0.15
_exptl_crystal_density_diffrn     1.264
_exptl_crystal_density_meas     ?
_exptl_crystal_density_method     'not measured'
_exptl_crystal_F_000     1320
_exptl_absorpt_coefficient_mu     0.081
_exptl_absorpt_correction_type     multi-scan
_exptl_absorpt_process_details     '(<i>SADABS</i>; Bruker, 2007)'
_exptl_absorpt_correction_T_min     0.982
_exptl_absorpt_correction_T_max     0.988
_exptl_special_details
;
;
_diffrn_ambient_temperature     296(2)
_diffrn_radiation_type     MoK\a
_diffrn_radiation_wavelength     0.71073
_diffrn_radiation_source     'fine-focus sealed tube'
_diffrn_radiation_monochromator     graphite
_diffrn_measurement_device_type     'Bruker SMART APEXII CCD'
_diffrn_measurement_method     'phi and omega scans'
_diffrn_detector_area_resol_mean     ?
_diffrn_reflns_number     8269
_diffrn_reflns_av_R_equivalents     0.0211
_diffrn_reflns_av_sigmaI/netI     0.0389
_diffrn_reflns_theta_min     2.07
_diffrn_reflns_theta_max     27.73
_diffrn_reflns_theta_full     27.73
_diffrn_measured_fraction_theta_max     0.976
_diffrn_measured_fraction_theta_full     0.976
_diffrn_reflns_limit_h_min     -26
_diffrn_reflns_limit_h_max     20
_diffrn_reflns_limit_k_min     -8
_diffrn_reflns_limit_k_max     10
_diffrn_reflns_limit_l_min     -26
_diffrn_reflns_limit_l_max     25
_diffrn_standards_number     ?
_diffrn_standards_interval_count     ?
_diffrn_standards_interval_time     ?
_diffrn_standards_decay_%     ?
_refine_special_details
;
Refinement of <i>F</i>^2^ against ALL reflections. The weighted <i>R</i>-factor
<i>wR</i> and goodness of fit <i>S</i> are based on <i>F</i>^2^, conventional
<i>R</i>-factors <i>R</i> are based on <i>F</i>, with <i>F</i> set to zero for
negative <i>F</i>^2^. The threshold expression of <i>F</i>^2^ >
\s(<i>F</i>^2^) is used only for calculating <i>R</i>-factors(gt) <i>etc</i>.
and is not relevant to the choice of reflections for refinement.
<i>R</i>-factors based on <i>F</i>^2^ are statistically about twice as large
as those based on <i>F</i>, and <i>R</i>- factors based on ALL data will be
even larger.
;
_reflns_number_total     3765
_reflns_number_gt     1886
_reflns_threshold_expression     I>2sigma(I)
_refine_ls_structure_factor_coef     Fsqd
_refine_ls_matrix_type     full
_refine_ls_R_factor_all     0.1139
_refine_ls_R_factor_gt     0.0535
_refine_ls_wR_factor_gt     0.1473
_refine_ls_wR_factor_ref     0.1789
_refine_ls_goodness_of_fit_ref     1.013
_refine_ls_restrained_S_all     1.013
_refine_ls_number_reflns     3765
_refine_ls_number_parameters     214
_refine_ls_number_restraints     0
_refine_ls_hydrogen_treatment     constr
_refine_ls_weighting_scheme     calc
_refine_ls_weighting_details
         'calc w=1/[\s^2^(Fo^2^)+(0.0884P)^2^+0.1149P] where P=(Fo^2^+2Fc^2^)/3'
_atom_sites_solution_hydrogens     geom
_atom_sites_solution_primary     direct
_atom_sites_solution_secondary     difmap
_refine_ls_shift/su_max     0.000
_refine_ls_shift/su_mean     0.000
_refine_diff_density_max     0.336
_refine_diff_density_min     -0.294
_refine_ls_extinction_method     none
_refine_ls_extinction_coef     ?
loop_
    _atom_type_symbol
    _atom_type_description
    _atom_type_scat_dispersion_real
    _atom_type_scat_dispersion_imag
    _atom_type_scat_source
    'C' 'C' 0.0033 0.0016
                         'International Tables Vol C Tables 4.2.6.8 and 6.1.1.4'
    'H' 'H' 0.0000 0.0000
                         'International Tables Vol C Tables 4.2.6.8 and 6.1.1.4'
    'N' 'N' 0.0061 0.0033
                         'International Tables Vol C Tables 4.2.6.8 and 6.1.1.4'
    'O' 'O' 0.0106 0.0060
                         'International Tables Vol C Tables 4.2.6.8 and 6.1.1.4'
_computing_data_collection     '<i>APEX2</i> (Bruker, 2007)'
_computing_cell_refinement     '<i>SAINT</i> (Bruker, 2007)'
_computing_data_reduction     '<i>SAINT</i> (Bruker, 2007)'
_computing_structure_solution     '<i>SHELXS97</i> (Sheldrick, 2008)'
_computing_structure_refinement     '<i>SHELXL97</i> (Sheldrick, 2008)'
_computing_molecular_graphics     '<i>SHELXTL</i> (Sheldrick, 2008)'
_computing_publication_material     '<i>SHELXTL</i> (Sheldrick, 2008)'
loop_
    _atom_site_type_symbol
    _atom_site_label
    _atom_site_fract_x
    _atom_site_fract_y
    _atom_site_fract_z
    _atom_site_U_iso_or_equiv
    _atom_site_adp_type
    _atom_site_calc_flag
    _atom_site_refinement_flags
    _atom_site_occupancy
    _atom_site_disorder_assembly
    _atom_site_disorder_group
    O O1 0.06573(8) 0.23883(18) 0.35444(8) 0.0809(5) Uani d . 1 . .
    N N1 0.14838(9) 0.0606(2) 0.41990(8) 0.0707(5) Uani d . 1 . .
    C C7 0.12657(11) 0.1980(3) 0.38051(10) 0.0645(6) Uani d . 1 . .
    C C12 0.25215(10) 0.4844(3) 0.32781(11) 0.0661(6) Uani d . 1 . .
    N N2 0.21985(10) 0.0439(3) 0.43823(10) 0.0819(6) Uani d . 1 . .
    N N3 0.12874(9) 0.4629(2) 0.29494(10) 0.0833(6) Uani d . 1 . .
    H H3A 0.0927 0.4145 0.2992 0.100 Uiso calc R 1 . .
    C C11 0.18821(10) 0.4066(3) 0.33364(11) 0.0657(6) Uani d . 1 . .
    N N4 0.0000 0.6106(3) 0.2500 0.0898(9) Uani d S 1 . .
    H H4 0.0000 0.5057 0.2500 0.108 Uiso calc SR 1 . .
    C C8 0.18835(10) 0.2749(3) 0.37639(10) 0.0635(6) Uani d . 1 . .
    C C6 0.10856(13) -0.0732(3) 0.42954(10) 0.0719(6) Uani d . 1 . .
    C C17 0.27276(12) 0.4657(3) 0.27000(11) 0.0738(6) Uani d . 1 . .
    H H17 0.2456 0.4070 0.2333 0.089 Uiso calc R 1 . .
    C C9 0.24330(11) 0.1713(3) 0.41344(10) 0.0715(6) Uani d . 1 . .
    C C19 0.06028(11) 0.7026(3) 0.25289(12) 0.0802(7) Uani d . 1 . .
    H H19A 0.0749 0.7608 0.2958 0.096 Uiso calc R 1 . .
    H H19B 0.0500 0.7825 0.2165 0.096 Uiso calc R 1 . .
    C C15 0.37336(13) 0.6229(3) 0.32006(17) 0.0930(8) Uani d . 1 . .
    H H15 0.4144 0.6685 0.3174 0.112 Uiso calc R 1 . .
    C C13 0.29269(12) 0.5747(3) 0.38196(12) 0.0822(7) Uani d . 1 . .
    H H13 0.2791 0.5876 0.4212 0.099 Uiso calc R 1 . .
    C C16 0.33348(14) 0.5339(3) 0.26650(14) 0.0840(7) Uani d . 1 . .
    H H16 0.3476 0.5196 0.2277 0.101 Uiso calc R 1 . .
    C C5 0.04144(14) -0.0517(3) 0.42877(12) 0.0830(7) Uani d . 1 . .
    H H5 0.0224 0.0524 0.4239 0.100 Uiso calc R 1 . .
    C C18 0.11649(12) 0.5955(3) 0.24635(13) 0.0913(8) Uani d . 1 . .
    H H18A 0.1048 0.5511 0.2007 0.110 Uiso calc R 1 . .
    H H18B 0.1582 0.6592 0.2535 0.110 Uiso calc R 1 . .
    C C14 0.35261(13) 0.6447(3) 0.37766(15) 0.0951(8) Uani d . 1 . .
    H H14 0.3792 0.7068 0.4136 0.114 Uiso calc R 1 . .
    C C10 0.31871(12) 0.1867(4) 0.42487(13) 0.0961(8) Uani d . 1 . .
    H H10A 0.3412 0.0905 0.4472 0.144 Uiso calc R 1 . .
    H H10B 0.3354 0.2803 0.4528 0.144 Uiso calc R 1 . .
    H H10C 0.3281 0.1991 0.3820 0.144 Uiso calc R 1 . .
    C C1 0.13730(17) -0.2275(3) 0.43868(12) 0.0930(8) Uani d . 1 . .
    H H1 0.1832 -0.2428 0.4409 0.112 Uiso calc R 1 . .
    C C2 0.0968(2) -0.3578(4) 0.44439(14) 0.1196(12) Uani d . 1 . .
    H H2 0.1156 -0.4621 0.4496 0.144 Uiso calc R 1 . .
    C C4 0.00213(17) -0.1842(4) 0.43516(14) 0.1080(9) Uani d . 1 . .
    H H4A -0.0435 -0.1692 0.4344 0.130 Uiso calc R 1 . .
    C C3 0.0297(3) -0.3380(5) 0.44262(15) 0.1220(12) Uani d . 1 . .
    H H3 0.0030 -0.4276 0.4464 0.146 Uiso calc R 1 . .
loop_
    _atom_site_aniso_label
    _atom_site_aniso_U_11
    _atom_site_aniso_U_22
    _atom_site_aniso_U_33
    _atom_site_aniso_U_12
    _atom_site_aniso_U_13
    _atom_site_aniso_U_23
    O1 0.0582(10) 0.0849(11) 0.0935(11) 0.0105(8) 0.0123(8) 0.0203(9)
    N1 0.0691(12) 0.0775(12) 0.0639(11) 0.0186(10) 0.0165(9) 0.0105(10)
    C7 0.0633(14) 0.0714(13) 0.0550(11) 0.0118(11) 0.0113(10) 0.0031(11)
    C12 0.0527(12) 0.0789(14) 0.0630(13) 0.0104(10) 0.0106(10) 0.0064(11)
    N2 0.0710(13) 0.1030(15) 0.0698(12) 0.0299(11) 0.0171(9) 0.0151(11)
    N3 0.0534(11) 0.0994(14) 0.0904(14) 0.0020(10) 0.0098(9) 0.0312(12)
    C11 0.0534(12) 0.0782(14) 0.0613(12) 0.0071(11) 0.0099(9) -0.0004(11)
    N4 0.0586(17) 0.0646(15) 0.141(3) 0.000 0.0209(16) 0.000
    C8 0.0578(13) 0.0768(14) 0.0529(11) 0.0114(11) 0.0109(9) 0.0040(11)
    C6 0.0888(17) 0.0736(15) 0.0502(11) 0.0087(13) 0.0153(11) 0.0050(11)
    C17 0.0676(15) 0.0905(16) 0.0623(13) 0.0129(12) 0.0171(11) 0.0103(12)
    C9 0.0635(14) 0.0937(16) 0.0556(12) 0.0222(13) 0.0144(10) 0.0047(12)
    C19 0.0640(15) 0.0849(15) 0.0790(15) -0.0046(13) 0.0001(11) 0.0105(13)
    C15 0.0587(15) 0.0976(19) 0.118(2) 0.0060(14) 0.0185(15) 0.0314(18)
    C13 0.0626(14) 0.1095(18) 0.0691(14) 0.0038(14) 0.0101(11) -0.0065(14)
    C16 0.0793(18) 0.0950(17) 0.0848(17) 0.0241(14) 0.0348(14) 0.0294(15)
    C5 0.0876(18) 0.0819(16) 0.0771(15) -0.0009(14) 0.0201(13) 0.0111(13)
    C18 0.0667(15) 0.1080(18) 0.0938(17) 0.0109(14) 0.0146(12) 0.0381(15)
    C14 0.0646(17) 0.110(2) 0.101(2) -0.0025(14) 0.0075(14) -0.0023(16)
    C10 0.0650(16) 0.134(2) 0.0863(16) 0.0318(15) 0.0163(12) 0.0204(16)
    C1 0.136(2) 0.0787(17) 0.0666(14) 0.0274(17) 0.0325(15) 0.0120(13)
    C2 0.205(4) 0.074(2) 0.0774(19) 0.014(2) 0.037(2) 0.0158(15)
    C4 0.119(2) 0.105(2) 0.0920(19) -0.020(2) 0.0188(16) 0.0229(17)
    C3 0.182(4) 0.100(3) 0.0778(18) -0.037(3) 0.026(2) 0.0155(17)
_geom_special_details
;
All e.s.d.'s (except the e.s.d. in the dihedral angle between two l.s. planes)
are estimated using the full covariance matrix. The cell e.s.d.'s are taken
into account individually in the estimation of e.s.d.'s in distances, angles
and torsion angles; correlations between e.s.d.'s in cell parameters are only
used when they are defined by crystal symmetry. An approximate (isotropic)
treatment of cell e.s.d.'s is used for estimating e.s.d.'s involving l.s.
planes.
;
loop_
    _geom_bond_atom_site_label_1
    _geom_bond_atom_site_label_2
    _geom_bond_site_symmetry_2
    _geom_bond_distance
    _geom_bond_publ_flag
    O1 C7 . 1.243(2) ?
    N1 C7 . 1.383(3) ?
    N1 N2 . 1.398(2) ?
    N1 C6 . 1.411(3) ?
    C7 C8 . 1.429(3) ?
    C12 C17 . 1.377(3) ?
    C12 C13 . 1.391(3) ?
    C12 C11 . 1.483(3) ?
    N2 C9 . 1.310(3) ?
    N3 C11 . 1.324(3) ?
    N3 C18 . 1.448(3) ?
    N3 H3A . 0.8600 ?
    C11 C8 . 1.392(3) ?
    N4 C19 . 1.425(3) ?
    N4 C19 2 1.425(3) ?
    N4 H4 . 0.8600 ?
    C8 C9 . 1.435(3) ?
    C6 C5 . 1.371(3) ?
    C6 C1 . 1.384(3) ?
    C17 C16 . 1.375(3) ?
    C17 H17 . 0.9300 ?
    C9 C10 . 1.487(3) ?
    C19 C18 . 1.477(3) ?
    C19 H19A . 0.9700 ?
    C19 H19B . 0.9700 ?
    C15 C16 . 1.374(4) ?
    C15 C14 . 1.378(4) ?
    C15 H15 . 0.9300 ?
    C13 C14 . 1.372(3) ?
    C13 H13 . 0.9300 ?
    C16 H16 . 0.9300 ?
    C5 C4 . 1.377(4) ?
    C5 H5 . 0.9300 ?
    C18 H18A . 0.9700 ?
    C18 H18B . 0.9700 ?
    C14 H14 . 0.9300 ?
    C10 H10A . 0.9600 ?
    C10 H10B . 0.9600 ?
    C10 H10C . 0.9600 ?
    C1 C2 . 1.375(4) ?
    C1 H1 . 0.9300 ?
    C2 C3 . 1.362(5) ?
    C2 H2 . 0.9300 ?
    C4 C3 . 1.370(5) ?
    C4 H4A . 0.9300 ?
    C3 H3 . 0.9300 ?
loop_
    _geom_angle_atom_site_label_1
    _geom_angle_atom_site_label_2
    _geom_angle_atom_site_label_3
    _geom_angle_site_symmetry_1
    _geom_angle_site_symmetry_3
    _geom_angle
    _geom_angle_publ_flag
    C7 N1 N2 . . 111.73(18) ?
    C7 N1 C6 . . 127.98(19) ?
    N2 N1 C6 . . 118.64(18) ?
    O1 C7 N1 . . 125.6(2) ?
    O1 C7 C8 . . 129.6(2) ?
    N1 C7 C8 . . 104.77(18) ?
    C17 C12 C13 . . 119.5(2) ?
    C17 C12 C11 . . 120.9(2) ?
    C13 C12 C11 . . 119.66(19) ?
    C9 N2 N1 . . 106.44(17) ?
    C11 N3 C18 . . 128.4(2) ?
    C11 N3 H3A . . 115.8 ?
    C18 N3 H3A . . 115.8 ?
    N3 C11 C8 . . 119.03(19) ?
    N3 C11 C12 . . 118.1(2) ?
    C8 C11 C12 . . 122.84(18) ?
    C19 N4 C19 . 2 116.1(3) ?
    C19 N4 H4 . . 122.0 ?
    C19 N4 H4 2 . 122.0 ?
    C11 C8 C7 . . 122.52(18) ?
    C11 C8 C9 . . 130.9(2) ?
    C7 C8 C9 . . 105.7(2) ?
    C5 C6 C1 . . 119.9(2) ?
    C5 C6 N1 . . 120.5(2) ?
    C1 C6 N1 . . 119.6(2) ?
    C16 C17 C12 . . 120.0(2) ?
    C16 C17 H17 . . 120.0 ?
    C12 C17 H17 . . 120.0 ?
    N2 C9 C8 . . 111.3(2) ?
    N2 C9 C10 . . 118.7(2) ?
    C8 C9 C10 . . 130.0(2) ?
    N4 C19 C18 . . 111.1(2) ?
    N4 C19 H19A . . 109.4 ?
    C18 C19 H19A . . 109.4 ?
    N4 C19 H19B . . 109.4 ?
    C18 C19 H19B . . 109.4 ?
    H19A C19 H19B . . 108.0 ?
    C16 C15 C14 . . 120.1(2) ?
    C16 C15 H15 . . 120.0 ?
    C14 C15 H15 . . 120.0 ?
    C14 C13 C12 . . 120.2(2) ?
    C14 C13 H13 . . 119.9 ?
    C12 C13 H13 . . 119.9 ?
    C15 C16 C17 . . 120.3(2) ?
    C15 C16 H16 . . 119.8 ?
    C17 C16 H16 . . 119.8 ?
    C6 C5 C4 . . 120.0(3) ?
    C6 C5 H5 . . 120.0 ?
    C4 C5 H5 . . 120.0 ?
    N3 C18 C19 . . 111.5(2) ?
    N3 C18 H18A . . 109.3 ?
    C19 C18 H18A . . 109.3 ?
    N3 C18 H18B . . 109.3 ?
    C19 C18 H18B . . 109.3 ?
    H18A C18 H18B . . 108.0 ?
    C13 C14 C15 . . 119.9(3) ?
    C13 C14 H14 . . 120.1 ?
    C15 C14 H14 . . 120.1 ?
    C9 C10 H10A . . 109.5 ?
    C9 C10 H10B . . 109.5 ?
    H10A C10 H10B . . 109.5 ?
    C9 C10 H10C . . 109.5 ?
    H10A C10 H10C . . 109.5 ?
    H10B C10 H10C . . 109.5 ?
    C2 C1 C6 . . 118.8(3) ?
    C2 C1 H1 . . 120.6 ?
    C6 C1 H1 . . 120.6 ?
    C3 C2 C1 . . 121.6(3) ?
    C3 C2 H2 . . 119.2 ?
    C1 C2 H2 . . 119.2 ?
    C3 C4 C5 . . 120.4(3) ?
    C3 C4 H4A . . 119.8 ?
    C5 C4 H4A . . 119.8 ?
    C2 C3 C4 . . 119.1(3) ?
    C2 C3 H3 . . 120.4 ?
    C4 C3 H3 . . 120.4 ?
loop_
    _geom_torsion_atom_site_label_1
    _geom_torsion_atom_site_label_2
    _geom_torsion_atom_site_label_3
    _geom_torsion_atom_site_label_4
    _geom_torsion_site_symmetry_1
    _geom_torsion_site_symmetry_2
    _geom_torsion_site_symmetry_3
    _geom_torsion_site_symmetry_4
    _geom_torsion
    _geom_torsion_publ_flag
    N2 N1 C7 O1 . . . . 176.4(2) ?
    C6 N1 C7 O1 . . . . 11.4(3) ?
    N2 N1 C7 C8 . . . . -2.4(2) ?
    C6 N1 C7 C8 . . . . -167.39(18) ?
    C7 N1 N2 C9 . . . . 2.5(2) ?
    C6 N1 N2 C9 . . . . 169.01(18) ?
    C18 N3 C11 C8 . . . . -178.9(2) ?
    C18 N3 C11 C12 . . . . -0.7(3) ?
    C17 C12 C11 N3 . . . . -69.2(3) ?
    C13 C12 C11 N3 . . . . 112.2(2) ?
    C17 C12 C11 C8 . . . . 108.9(2) ?
    C13 C12 C11 C8 . . . . -69.7(3) ?
    N3 C11 C8 C7 . . . . -0.3(3) ?
    C12 C11 C8 C7 . . . . -178.43(19) ?
    N3 C11 C8 C9 . . . . 166.9(2) ?
    C12 C11 C8 C9 . . . . -11.2(3) ?
    O1 C7 C8 C11 . . . . -7.3(4) ?
    N1 C7 C8 C11 . . . . 171.45(18) ?
    O1 C7 C8 C9 . . . . -177.3(2) ?
    N1 C7 C8 C9 . . . . 1.4(2) ?
    C7 N1 C6 C5 . . . . -32.3(3) ?
    N2 N1 C6 C5 . . . . 163.56(19) ?
    C7 N1 C6 C1 . . . . 146.5(2) ?
    N2 N1 C6 C1 . . . . -17.5(3) ?
    C13 C12 C17 C16 . . . . 1.0(3) ?
    C11 C12 C17 C16 . . . . -177.64(19) ?
    N1 N2 C9 C8 . . . . -1.4(2) ?
    N1 N2 C9 C10 . . . . -179.79(19) ?
    C11 C8 C9 N2 . . . . -168.8(2) ?
    C7 C8 C9 N2 . . . . 0.0(2) ?
    C11 C8 C9 C10 . . . . 9.3(4) ?
    C7 C8 C9 C10 . . . . 178.1(2) ?
    C19 N4 C19 C18 2 . . . -172.3(2) ?
    C17 C12 C13 C14 . . . . 0.1(4) ?
    C11 C12 C13 C14 . . . . 178.8(2) ?
    C14 C15 C16 C17 . . . . -0.1(4) ?
    C12 C17 C16 C15 . . . . -1.0(3) ?
    C1 C6 C5 C4 . . . . -1.8(3) ?
    N1 C6 C5 C4 . . . . 177.1(2) ?
    C11 N3 C18 C19 . . . . -135.6(3) ?
    N4 C19 C18 N3 . . . . -52.7(3) ?
    C12 C13 C14 C15 . . . . -1.3(4) ?
    C16 C15 C14 C13 . . . . 1.3(4) ?
    C5 C6 C1 C2 . . . . 2.3(3) ?
    N1 C6 C1 C2 . . . . -176.6(2) ?
    C6 C1 C2 C3 . . . . -1.3(4) ?
    C6 C5 C4 C3 . . . . 0.3(4) ?
    C1 C2 C3 C4 . . . . -0.2(5) ?
    C5 C4 C3 C2 . . . . 0.7(5) ?
loop_
    _geom_hbond_atom_site_label_D
    _geom_hbond_atom_site_label_H
    _geom_hbond_atom_site_label_A
    _geom_hbond_site_symmetry_A
    _geom_hbond_distance_DH
    _geom_hbond_distance_HA
    _geom_hbond_distance_DA
    _geom_hbond_angle_DHA
    N3 H3A O1 . 0.86 2.00 2.722(2) 140.3
data_global
_journal_date_recd_electronic     2010-11-21
_journal_date_accepted     2010-11-23
_journal_name_full     'Acta Crystallographica, Section E'
_journal_year     2010
_journal_volume     66
_journal_issue     12
_journal_page_first     o3326
_journal_page_last     o3326
_journal_paper_category     QO
_journal_coeditor_code     CV5005
_publ_contact_author_name     'Yuan Wang'
_publ_contact_author_address
;
Department of Physics and Chemistry
Henan Polytechnic University
Jiaozuo 454000
People's Republic of China
;
_publ_contact_author_email     'wangyuan08@hpu.edu.cn'
_publ_contact_author_fax     ?
_publ_contact_author_phone     '86-391-3987818'
_publ_section_title
;\
(<i>E</i>,<i>E</i>)-3,3'-Dimethyl-1,1'-diphenyl-4,4'-{[3-azapentane-1,5-\
diylbis(azanediyl)]bis(phenylmethylidyne)}di-1<i>H</i>-pyrazol-5(4<i>H</i>)\
-one
;
loop_
    _publ_author_name
    _publ_author_footnote
    _publ_author_address
    'Zhang, Zhao-Po' .
;
Department of Physics and Chemistry
Henan Polytechnic University
Jiaozuo 454000
People's Republic of China
;
    'Wang, Yuan' .
;
Department of Physics and Chemistry
Henan Polytechnic University
Jiaozuo 454000
People's Republic of China
;
    'Li, Xiao-Xia' .
;
Institute of Functional Materials,
Jiangxi University of Finance & Economics, Nanchang 330013,
People's Republic of China
;
    'Li, Yan-Wei' .
;
Department of Physics and Chemistry
Henan Polytechnic University
Jiaozuo 454000
People's Republic of China
;
