# Supplementary material for: (E,E)-3,3′-Dimethyl-1,1′-diphenyl-4,4′-{[3-aza­pentane-1,5-diylbis(aza­nedi­yl)]bis­(phenyl­methyl­idyne)}di-1H-pyrazol-5(4H)-one
Source: Acta Crystallogr Sect E Struct Rep Online. 2010 Nov 27;66(Pt 12):o3326. doi: 10.1107/S1600536810048981 (PMC3011678; doi:10.1107/S1600536810048981)
Supplement: Supplementary file 2 [file e-66-o3326-Isup2.hkl]

# 
# h,k,l, Fc-squared, Fo-squared, sigma(Fo-squared) and status flag 
# 
data_I
_shelx_title ' Z in C2/c' 
_shelx_refln_list_code          4 
_shelx_F_calc_maximum      328.12 
_exptl_crystal_F_000      1320.00 
_reflns_d_resolution_high  0.7638 
 
loop_ 
 _symmetry_equiv_pos_as_xyz 
 'x, y, z' 
 '-x, y, -z+1/2' 
 'x+1/2, y+1/2, z' 
 '-x+1/2, y+1/2, -z+1/2' 
 '-x, -y, -z' 
 'x, -y, z-1/2' 
 '-x+1/2, -y+1/2, -z' 
 'x+1/2, -y+1/2, z-1/2' 
 
_cell_length_a    20.3219 
_cell_length_b     8.1990 
_cell_length_c    20.5468 
_cell_angle_alpha  90.000 
_cell_angle_beta  106.748 
_cell_angle_gamma  90.000 
 
_shelx_F_squared_multiplier     1.000 
 
loop_ 
 _refln_index_h 
 _refln_index_k 
 _refln_index_l 
 _refln_F_squared_calc 
 _refln_F_squared_meas 
 _refln_F_squared_sigma 
 _refln_observed_status 
   2   0   0    12897.01    11595.32    205.15 o 
   4   0   0    10769.67     9140.57    165.55 o 
   6   0   0     1364.29     1505.15     36.56 o 
  10   0   0     1298.80     1468.58     42.66 o 
  12   0   0      642.49      555.54     26.41 o 
  14   0   0      127.76      157.42     17.27 o 
  16   0   0     2612.18     2634.51     77.19 o 
  18   0   0        1.27       19.30     12.19 o 
  20   0   0        5.26        9.14     14.22 o 
  22   0   0        0.28      -13.20     13.20 o 
  24   0   0        0.04        1.02     17.27 o 
   1   1   0     2459.51     2694.22     40.93 o 
   3   1   0    10557.51     9997.25    126.75 o 
   5   1   0     5708.93     5816.86     77.92 o 
   7   1   0      689.05      653.33     22.85 o 
   9   1   0      170.64      267.12     11.49 o 
  11   1   0     5416.30     5555.58     83.66 o 
  13   1   0     1885.74     1825.96     63.98 o 
  15   1   0      636.62      602.73     22.61 o 
  17   1   0      190.49      169.52     15.43 o 
  19   1   0      136.73      128.85     18.28 o 
  21   1   0        7.44       19.30     10.77 o 
  23   1   0        0.44       16.22     11.83 o 
  25   1   0        0.13       -5.65     11.42 o 
   0   2   0      748.99      785.01     12.29 o 
   2   2   0    18312.85    17633.17    193.31 o 
   4   2   0      907.30     1050.95     16.71 o 
   6   2   0      149.12      165.39      7.90 o 
   8   2   0     5911.00     5991.54     85.10 o 
  10   2   0       27.92       14.95     12.19 o 
  12   2   0      496.78      483.56     22.34 o 
  14   2   0       38.53       41.35      9.34 o 
  16   2   0      945.27      952.63     29.80 o 
  18   2   0        9.52        0.41      8.96 o 
  20   2   0        5.72        7.34      9.25 o 
  22   2   0        0.42       -4.22      9.25 o 
  24   2   0       45.64       57.04     15.33 o 
   1   3   0      657.79      642.01      7.84 o 
   3   3   0      131.37      132.58      6.05 o 
   5   3   0     5773.81     5790.79     51.84 o 
   7   3   0     5417.62     5276.67     48.97 o 
   9   3   0      591.65      539.05     11.43 o 
  11   3   0      439.25      469.74     10.86 o 
  13   3   0       10.28        4.57      6.46 o 
  15   3   0      321.73      309.21     17.19 o 
  17   3   0        0.92       -1.50      8.24 o 
  19   3   0       30.59       17.68      9.68 o 
  21   3   0        0.27       -8.52      9.25 o 
  23   3   0        0.09       -2.82     11.42 o 
   0   4   0      782.21      881.73     24.22 o 
   2   4   0      657.47      749.22      9.66 o 
   4   4   0      162.37      145.78      5.55 o 
   6   4   0      374.28      363.03      8.59 o 
   8   4   0      797.75      821.10     13.65 o 
  10   4   0      852.47      824.23     14.40 o 
  12   4   0        4.40       11.19      5.80 o 
  14   4   0       30.88       31.48      9.34 o 
  16   4   0       33.89       31.18     12.19 o 
  18   4   0        0.00       -8.24      8.24 o 
  20   4   0       23.69       21.33     10.77 o 
  22   4   0        3.25        5.82     11.83 o 
   1   5   0      258.56      199.80      5.49 o 
   3   5   0       22.09       22.44      3.48 o 
   5   5   0       43.46       49.38      4.61 o 
   7   5   0      124.01      129.35      7.25 o 
   9   5   0      242.64      232.67      8.44 o 
  11   5   0        3.55       -1.69      4.13 o 
  13   5   0       24.18       10.83      7.51 o 
  15   5   0        4.96       -1.26      7.51 o 
  17   5   0       38.21       29.73     17.77 o 
  19   5   0        0.77        3.55     10.05 o 
  21   5   0        0.09       -3.72     17.77 o 
   0   6   0      218.56      208.58      9.66 o 
   2   6   0       11.53       10.25      3.35 o 
   4   6   0      480.80      403.59     11.71 o 
   6   6   0       14.54       16.54      4.50 o 
   8   6   0      257.18      281.74     11.38 o 
  10   6   0       73.00       71.29      8.81 o 
  12   6   0       59.32       70.82     10.12 o 
  14   6   0       25.41       38.59     14.22 o 
  16   6   0        0.02       -4.06     11.17 o 
  18   6   0       10.19       42.66     16.25 o 
  20   6   0        0.04       14.22     16.25 o 
   1   7   0      227.40      190.81     26.91 o 
   3   7   0        2.12       11.13     13.71 o 
   5   7   0      113.06      127.97     13.64 o 
   7   7   0       46.16       49.01     19.30 o 
   9   7   0       14.18       22.62     21.84 o 
  11   7   0       61.88       54.84     12.15 o 
   0   8   0       78.13       50.78     17.27 o 
   2   8   0        1.88       -8.75      9.25 o 
   4   8   0        0.27        7.62     10.05 o 
   6   8   0        8.11        7.36     17.77 o 
   8   8   0       12.87       22.99     12.19 o 
  10   8   0        3.59        8.12     10.77 o 
  12   8   0       11.10        9.33     18.79 o 
   1   9   0       14.23       28.62     14.22 o 
   3   9   0        2.02        3.33     10.39 o 
   5   9   0       34.16       20.22     11.83 o 
   7   9   0        0.64       25.06     15.74 o 
   9   9   0        0.81       -7.11     10.70 o 
  11   9   0        2.74       -8.75     11.96 o 
   0  10   0        2.98       14.22     19.30 o 
   2  10   0        0.32       -9.56     12.15 o 
   4  10   0        2.42       -0.06     18.28 o 
   6  10   0        2.86       -6.60     12.21 o 
   8  10   0        0.01      -11.83     11.83 o 
 -25   1   1        1.75        7.95     12.55 o 
 -23   1   1        0.02       19.69     11.11 o 
 -21   1   1        8.79        5.53      9.52 o 
 -19   1   1       54.43       65.97     12.55 o 
 -17   1   1      105.98       70.88     25.90 o 
 -15   1   1       34.46       40.78      8.96 o 
 -13   1   1       25.49       44.82      8.24 o 
 -11   1   1     2521.57     2675.54     47.03 o 
  -9   1   1     1780.33     1789.85     33.39 o 
  -7   1   1      391.57      393.66     12.21 o 
  -5   1   1      132.67      131.96      7.62 o 
  -3   1   1    49740.34    47329.71    581.34 o 
  -1   1   1     1588.95     1858.88     61.44 o 
   1   1   1     5514.07     4665.57     68.94 o 
   3   1   1      837.41      735.08     13.59 o 
   5   1   1      805.50      746.30     15.80 o 
   7   1   1     1268.38     1659.80     29.80 o 
   9   1   1      434.84      529.90     16.15 o 
  11   1   1      220.07      309.82     14.36 o 
  13   1   1       86.24       92.88     10.39 o 
  15   1   1     1210.06     1144.18     31.60 o 
  17   1   1      396.51      434.79     24.88 o 
  19   1   1      268.63      287.78     20.11 o 
  21   1   1        7.31       25.04     11.42 o 
  23   1   1       17.68       32.36     12.87 o 
  25   1   1        6.32       12.11     13.42 o 
 -24   2   1        7.94       19.18     12.87 o 
 -22   2   1       30.59       14.41     18.79 o 
 -20   2   1       10.11        1.02      8.62 o 
 -18   2   1      139.42      205.98     24.37 o 
 -16   2   1        0.37       -6.60      8.63 o 
 -14   2   1     1594.00     1605.84     37.58 o 
 -12   2   1      889.10      989.75     25.85 o 
 -10   2   1        8.94        6.09      6.60 o 
  -8   2   1      964.42     1155.91     24.39 o 
  -6   2   1      407.17      403.29     11.49 o 
  -4   2   1       16.48        3.55      2.87 o 
  -2   2   1      474.63      305.14      5.55 o 
   0   2   1    22023.77    21846.40    210.35 o 
   2   2   1     3450.27     3436.62     41.96 o 
   4   2   1    13855.26    13125.60    141.73 o 
   6   2   1      175.12      242.46      9.68 o 
   8   2   1     1558.24     1646.76     31.57 o 
  10   2   1      855.61      827.33     21.89 o 
  12   2   1      303.28      340.24     15.80 o 
  14   2   1        4.74        7.11      7.18 o 
  16   2   1       57.20       66.50     11.83 o 
  18   2   1       50.63       45.77     15.23 o 
  20   2   1        2.39       14.91      9.98 o 
  22   2   1       16.52        1.56     14.73 o 
  24   2   1       15.47       15.01     12.93 o 
 -23   3   1       31.56       49.26     14.36 o 
 -21   3   1        0.54        6.60     10.05 o 
 -19   3   1       15.55       -1.72      8.24 o 
 -17   3   1      172.25      192.94     31.99 o 
 -15   3   1      386.73      371.06     33.52 o 
 -13   3   1        7.67       18.49      6.79 o 
 -11   3   1      538.14      524.44     13.57 o 
  -9   3   1       69.50       73.25      4.94 o 
  -7   3   1      197.66      242.23      7.23 o 
  -5   3   1       19.02       36.96      3.26 o 
  -3   3   1    15696.26    14991.33    123.01 o 
  -1   3   1      375.15      385.46      5.89 o 
   1   3   1      114.89      100.38      2.99 o 
   3   3   1      391.13      357.03      7.13 o 
   5   3   1     3656.36     3611.45     34.87 o 
   7   3   1      812.18      801.89     12.54 o 
   9   3   1     1814.69     1850.34     22.20 o 
  11   3   1       38.46       56.95      8.63 o 
  13   3   1        1.29        7.86      6.79 o 
  15   3   1      121.75      101.09     12.55 o 
  17   3   1       74.79       93.28     14.73 o 
  19   3   1        0.01       -8.62      8.62 o 
  21   3   1        5.18       -7.11      9.98 o 
  23   3   1        0.81       -4.79     11.42 o 
 -22   4   1        0.01       -6.57     22.34 o 
 -20   4   1        3.76       -3.39      9.68 o 
 -18   4   1        6.51       -3.05      8.62 o 
 -16   4   1      122.37      105.83     12.93 o 
 -14   4   1      544.34      492.05     26.41 o 
 -12   4   1       49.25       52.96      6.23 o 
 -10   4   1       25.70       26.79      5.04 o 
  -8   4   1       84.38       90.53      5.23 o 
  -6   4   1     1239.08     1390.80     18.09 o 
  -4   4   1     2474.42     2365.55     25.35 o 
  -2   4   1      164.70      131.65      4.20 o 
   0   4   1     1955.81     1819.69     17.73 o 
   2   4   1       70.92      103.74      4.10 o 
   4   4   1     2601.94     2821.94     33.11 o 
   6   4   1     1792.23     1889.69     22.54 o 
   8   4   1      198.27      152.83      6.49 o 
  10   4   1     1163.73     1135.82     17.59 o 
  12   4   1      405.91      403.77     32.93 o 
  14   4   1       10.59       16.13      8.96 o 
  16   4   1      513.67      424.48     20.46 o 
  18   4   1       27.67       26.60     11.11 o 
  20   4   1       23.86       29.08     11.83 o 
  22   4   1       14.64       15.55     12.55 o 
 -21   5   1        6.09       28.95     12.93 o 
 -19   5   1        1.91        3.27      9.52 o 
 -17   5   1        1.92        6.09      7.90 o 
 -15   5   1      447.09      443.43     21.18 o 
 -13   5   1       20.36       40.55      9.68 o 
 -11   5   1        1.14        1.13      4.22 o 
  -9   5   1      164.65      178.27     12.34 o 
  -7   5   1        5.32        2.08      3.33 o 
  -5   5   1       41.96       35.40      3.75 o 
  -3   5   1        1.50        1.29      2.32 o 
  -1   5   1     1782.66     1731.24     19.58 o 
   1   5   1        1.42        8.08      2.96 o 
   3   5   1      522.35      481.01      9.39 o 
   5   5   1      331.85      348.92      8.90 o 
   7   5   1       19.29       24.42      4.57 o 
   9   5   1      177.64      175.62      7.74 o 
  11   5   1      385.97      397.26     11.25 o 
  13   5   1       79.46       97.14     22.85 o 
  15   5   1        1.60       13.84     10.66 o 
  17   5   1        9.16       10.62     20.31 o 
  19   5   1        3.09      -12.70     12.70 o 
  21   5   1        1.09        1.02     15.23 o 
 -20   6   1        2.71       18.28     17.27 o 
 -18   6   1       14.48       23.36     14.22 o 
 -16   6   1        0.73        4.06     12.19 o 
 -14   6   1        1.28       -4.57      7.90 o 
 -12   6   1       42.18       41.89      6.95 o 
 -10   6   1        0.03        2.76      6.81 o 
  -8   6   1      632.14      607.49     14.77 o 
  -6   6   1       37.56       43.23      5.49 o 
  -4   6   1      128.51      109.39      8.49 o 
  -2   6   1        4.22        5.95      3.40 o 
   0   6   1      154.39      139.69      7.81 o 
   2   6   1       22.25       27.69      4.59 o 
   4   6   1       14.56       24.37      9.34 o 
   6   6   1       61.15       83.93      8.25 o 
   8   6   1      445.87      495.60     14.48 o 
  10   6   1      156.36      145.45      9.80 o 
  12   6   1      238.64      251.87     23.36 o 
  14   6   1        1.89        3.05     11.17 o 
  16   6   1       58.55       40.62     15.23 o 
  18   6   1       14.97       37.58     17.27 o 
  20   6   1        1.41        2.03     16.25 o 
 -11   7   1        0.46        3.63     12.70 o 
  -9   7   1      233.13      229.00     16.87 o 
  -7   7   1        3.22       -0.04      8.96 o 
  -5   7   1      135.35      151.97     14.71 o 
  -3   7   1      155.42      166.07     14.36 o 
  -1   7   1      131.55      106.54     17.27 o 
   1   7   1      121.95      134.68     13.99 o 
   3   7   1        3.79        8.21      8.40 o 
   5   7   1        1.28       -7.80      7.80 o 
   7   7   1      896.21      927.39     29.44 o 
   9   7   1        0.99       -9.25      9.25 o 
  11   7   1       13.74        5.37     10.16 o 
 -12   8   1       31.91       43.86     13.16 o 
 -10   8   1       38.05       57.78     13.27 o 
  -8   8   1      139.39      134.85     15.75 o 
  -6   8   1      109.77      134.36     24.37 o 
  -4   8   1       64.33       64.80     13.27 o 
  -2   8   1        3.47       -5.08      9.34 o 
   0   8   1        5.03        3.27      9.68 o 
   2   8   1      151.77      174.62     17.27 o 
   4   8   1        1.90       -7.26      9.68 o 
   6   8   1       21.07        7.07     15.74 o 
   8   8   1        7.13        8.90     10.39 o 
  10   8   1        3.64       41.94     12.15 o 
 -11   9   1        0.32        2.63     11.42 o 
  -9   9   1       20.24       17.80     12.15 o 
  -7   9   1        0.61        6.73     11.42 o 
  -5   9   1        0.41        5.73     11.17 o 
  -3   9   1        4.42       14.22     11.49 o 
  -1   9   1        3.59        4.06     10.66 o 
   1   9   1       27.28       32.86     12.15 o 
   3   9   1       10.85       11.68     11.49 o 
   5   9   1       38.92       27.89     12.55 o 
   7   9   1        2.19       -6.57     10.70 o 
   9   9   1        0.53        8.86     14.22 o 
  11   9   1        0.00        2.81     12.43 o 
  -8  10   1       17.19       33.47     15.03 o 
  -6  10   1        4.91       -1.62     12.55 o 
  -4  10   1        0.63       -7.84     11.42 o 
  -2  10   1       10.99       52.28     16.25 o 
   0  10   1        0.33       -1.69     11.83 o 
   2  10   1       18.06       11.26     11.70 o 
   4  10   1       11.55       12.76     16.25 o 
   6  10   1        0.00        9.14     12.93 o 
   8  10   1        2.50        0.51     12.93 o 
 -24   0   2        2.40      -13.20     13.20 o 
 -22   0   2        7.69        0.00     13.20 o 
 -20   0   2      200.20      162.50     23.36 o 
 -18   0   2      674.02      638.82     35.55 o 
 -16   0   2     1114.99     1171.01     45.70 o 
 -14   0   2      233.75      294.53     21.33 o 
 -12   0   2        8.80        0.00      7.11 o 
 -10   0   2       11.84       -1.02      6.09 o 
  -8   0   2       90.29       90.39     10.16 o 
  -6   0   2      765.44      515.93     18.28 o 
  -4   0   2     1620.75     1812.88     38.59 o 
  -2   0   2    23843.31    23961.49    419.45 o 
   0   0   2     1446.01     1265.04    166.05 o 
   2   0   2    48766.78    46716.43    823.67 o 
   4   0   2    18152.55    17293.96    307.73 o 
   8   0   2       52.81       49.77      9.14 o 
  10   0   2      724.23      863.28     31.48 o 
  12   0   2       34.24       20.31     10.16 o 
  14   0   2      524.52      453.98     27.42 o 
  16   0   2     1016.46     1008.51     43.67 o 
  18   0   2       52.39       55.86     15.23 o 
  20   0   2        4.22        4.06     14.22 o 
  22   0   2       38.75       57.89     19.30 o 
  24   0   2       16.07       40.62     20.31 o 
 -25   1   2       18.32       -0.99     12.87 o 
 -23   1   2        8.94       -6.64      9.98 o 
 -21   1   2       10.29       31.48     10.77 o 
 -19   1   2        0.18        6.05     13.71 o 
 -17   1   2      451.70      420.65     55.35 o 
 -15   1   2      153.24      140.57     12.55 o 
 -13   1   2      306.95      350.27     15.43 o 
 -11   1   2       69.24      108.87     23.87 o 
  -9   1   2     1042.53     1149.60     30.47 o 
  -7   1   2      372.28      289.33     10.39 o 
  -5   1   2     1081.34     1213.39     21.18 o 
  -3   1   2     1425.54     1474.81     33.01 o 
  -1   1   2    23353.93    19947.63    186.22 o 
   1   1   2     1691.11     1405.48     25.14 o 
   3   1   2     1311.24     1169.31     16.96 o 
   5   1   2       96.52      110.66     12.70 o 
   7   1   2     1064.77     1035.51     21.89 o 
   9   1   2     2486.23     2741.83     46.66 o 
  11   1   2      401.53      460.45     17.24 o 
  13   1   2      147.78      173.16     12.93 o 
  15   1   2      591.56      530.02     21.89 o 
  17   1   2      242.94      257.41     28.95 o 
  19   1   2       75.91       84.01     37.07 o 
  21   1   2        0.48       -2.82      9.68 o 
  23   1   2       10.22        1.11     11.70 o 
 -24   2   2       68.03      108.50     17.91 o 
 -22   2   2        0.09       -7.68      8.96 o 
 -20   2   2       72.38       83.49     22.85 o 
 -18   2   2      378.63      307.85     42.66 o 
 -16   2   2       35.42       41.99      9.98 o 
 -14   2   2       48.92       43.62     17.27 o 
 -12   2   2      789.55      778.48     22.26 o 
 -10   2   2      552.37      593.52     13.00 o 
  -8   2   2     9016.54     9224.06     99.83 o 
  -6   2   2      318.64      335.06      8.59 o 
  -4   2   2     1418.69     1356.34     18.56 o 
  -2   2   2     9356.18     8840.30     75.05 o 
   0   2   2     9858.76     9285.50     92.59 o 
   2   2   2     4067.50     3797.18     46.03 o 
   4   2   2       84.98      107.75      7.92 o 
   6   2   2     5082.47     5365.07     64.39 o 
   8   2   2     1419.65     1431.55     29.03 o 
  10   2   2      184.26      154.75     11.68 o 
  12   2   2       71.92       79.43      9.34 o 
  14   2   2      632.45      556.58     21.54 o 
  16   2   2      240.56      269.81     17.95 o 
  18   2   2       54.47       55.46     11.70 o 
  20   2   2        6.50        9.70     10.39 o 
  22   2   2       21.88       20.07     12.70 o 
  24   2   2        1.31       -7.02     11.70 o 
 -23   3   2        0.35      -10.39     10.39 o 
 -21   3   2        1.33       -6.30      8.96 o 
 -19   3   2        1.51       -1.94     10.16 o 
 -17   3   2        1.67       -6.60      8.63 o 
 -15   3   2      211.51      181.63     26.91 o 
 -13   3   2      154.92      185.94     21.33 o 
 -11   3   2      818.46      847.58     17.61 o 
  -9   3   2      441.24      454.88     12.05 o 
  -7   3   2     1502.50     1605.22     21.07 o 
  -5   3   2      219.16      242.09      6.12 o 
  -3   3   2     4091.47     4105.06     32.18 o 
  -1   3   2      766.14      692.15      8.28 o 
   1   3   2       23.83       27.50      1.76 o 
   3   3   2     2039.76     1893.04     20.94 o 
   5   3   2     2493.20     2573.72     29.50 o 
   7   3   2     1090.69     1066.66     14.79 o 
   9   3   2       15.33       26.40      3.96 o 
  11   3   2      114.33      102.38      8.57 o 
  13   3   2     1125.94     1043.25     28.70 o 
  15   3   2      534.78      542.91     22.95 o 
  17   3   2      419.16      401.58     21.84 o 
  19   3   2       43.22       58.29     12.55 o 
  21   3   2        4.79       -6.55      9.52 o 
  23   3   2       43.30       38.52     14.71 o 
 -24   4   2        0.00       10.24     13.27 o 
 -22   4   2       13.49       32.59     12.55 o 
 -20   4   2        2.95       -7.87     13.71 o 
 -18   4   2       14.26       24.08     12.70 o 
 -16   4   2      164.22      199.17     41.64 o 
 -14   4   2      638.68      562.39     21.54 o 
 -12   4   2       20.73       36.77     13.22 o 
 -10   4   2      172.96      175.23      7.12 o 
  -8   4   2       17.95       18.90      3.53 o 
  -6   4   2     1378.88     1335.66     17.57 o 
  -4   4   2      171.01      171.16      5.19 o 
  -2   4   2     2447.76     2569.16     23.38 o 
   0   4   2      357.26      310.33      5.92 o 
   2   4   2     3383.04     3465.21     37.32 o 
   4   4   2      283.89      330.40      8.04 o 
   6   4   2      346.16      307.61      8.12 o 
   8   4   2      627.49      652.08     12.20 o 
  10   4   2      431.52      456.87     11.97 o 
  12   4   2      671.01      686.15     22.95 o 
  14   4   2      215.08      283.91     47.23 o 
  16   4   2      320.23      296.06     18.30 o 
  18   4   2        9.48       16.25     10.05 o 
  20   4   2        1.75        6.48     11.17 o 
  22   4   2        0.01       17.53     12.55 o 
 -23   5   2        0.06       -3.05     16.25 o 
 -21   5   2        3.11       -6.06     10.39 o 
 -19   5   2        7.65        3.65     11.17 o 
 -17   5   2      136.83      141.26     25.90 o 
 -15   5   2      153.95      130.96     13.59 o 
 -13   5   2      188.42      211.15     12.37 o 
 -11   5   2      378.74      402.42     11.19 o 
  -9   5   2       26.77       14.41      4.28 o 
  -7   5   2       33.27       22.63      4.01 o 
  -5   5   2       13.62       12.85      3.56 o 
  -3   5   2       18.77       24.97      2.88 o 
  -1   5   2      598.63      558.93      9.68 o 
   1   5   2      203.59      176.10      5.26 o 
   3   5   2      331.66      316.98      7.55 o 
   5   5   2      571.03      578.18     12.90 o 
   7   5   2       50.40       50.79      5.07 o 
   9   5   2      100.89      111.90      6.78 o 
  11   5   2       53.74       56.19      6.44 o 
  13   5   2       73.72       84.93     11.11 o 
  15   5   2       42.16       50.53     11.68 o 
  17   5   2        0.55        9.14     13.20 o 
  19   5   2        6.69       17.27     15.23 o 
  21   5   2       11.34       10.16     16.25 o 
 -20   6   2        2.98      -11.17     14.22 o 
 -18   6   2        5.95       31.99     11.68 o 
 -16   6   2       19.55       31.52     10.39 o 
 -14   6   2        4.61       -2.90      7.62 o 
 -12   6   2        0.51        0.88      5.41 o 
 -10   6   2       20.18       28.75      7.47 o 
  -8   6   2       39.91       37.81      7.31 o 
  -6   6   2       26.67       22.75      6.40 o 
  -4   6   2       28.63       33.39      8.89 o 
  -2   6   2     1224.04     1199.00     23.85 o 
   0   6   2       35.93       28.25      6.12 o 
   2   6   2      112.44      117.93      8.94 o 
   4   6   2       80.53       94.66      8.76 o 
   6   6   2        0.00       -4.90      4.90 o 
   8   6   2       38.80       25.00      6.40 o 
  10   6   2      494.88      489.31     16.80 o 
  12   6   2        0.94       -9.14     11.17 o 
  14   6   2        0.71       13.20     11.17 o 
  16   6   2       28.51       27.42     15.23 o 
  18   6   2       16.43       22.34     16.25 o 
  20   6   2        7.51       -7.11     16.25 o 
 -13   7   2        2.06        5.08     12.19 o 
 -11   7   2        5.69       23.11     12.19 o 
  -9   7   2      293.21      333.31     19.35 o 
  -7   7   2       88.99       90.78     15.74 o 
  -5   7   2        5.60       -3.05      8.24 o 
  -3   7   2      863.02      794.90     43.16 o 
  -1   7   2       19.41       18.85      9.52 o 
   1   7   2      914.94      933.59     22.92 o 
   3   7   2      150.72      193.02     11.95 o 
   5   7   2      105.25      101.12     12.93 o 
   7   7   2      101.43      145.73     11.70 o 
   9   7   2      398.73      406.01     16.76 o 
  11   7   2       97.14       84.22     10.55 o 
  13   7   2       17.56      -10.16     11.17 o 
  15   7   2        0.05       17.27     15.23 o 
  17   7   2        0.02       -4.06     14.22 o 
 -12   8   2       12.17       12.60     17.77 o 
 -10   8   2       79.14       63.31     17.27 o 
  -8   8   2        3.75       -0.56     10.39 o 
  -6   8   2      128.22      169.90     16.47 o 
  -4   8   2       33.23       31.48     11.49 o 
  -2   8   2       19.35       42.39     14.73 o 
   0   8   2       86.22      104.12     15.08 o 
   2   8   2       16.97        8.44     10.39 o 
   4   8   2        9.44       -1.33     17.77 o 
   6   8   2       10.30       26.41     11.11 o 
   8   8   2       76.33       93.83     28.95 o 
  10   8   2       94.04       95.64     24.88 o 
 -11   9   2        7.40        0.89     11.83 o 
  -9   9   2        0.07        6.92     11.83 o 
  -7   9   2        1.86        3.05     10.70 o 
  -5   9   2        5.13        4.82     13.20 o 
  -3   9   2        4.04       -1.44     10.39 o 
  -1   9   2       40.71       18.97     11.11 o 
   1   9   2       23.24       15.53     12.70 o 
   3   9   2       19.90       30.98     12.21 o 
   5   9   2        0.54        4.55     11.11 o 
   7   9   2        3.90      -10.25     10.25 o 
   9   9   2        0.07       11.17     21.33 o 
  11   9   2        3.87        1.49     12.15 o 
  -8  10   2        0.19       -5.43     12.55 o 
  -6  10   2        4.59        8.82     13.59 o 
  -4  10   2        4.68       13.57     12.87 o 
  -2  10   2        0.56        5.51     12.55 o 
   0  10   2       22.12       39.56     14.71 o 
   2  10   2        7.86       20.01     16.25 o 
   4  10   2        7.95        1.65     13.20 o 
   6  10   2        0.35       -7.14     12.55 o 
   8  10   2        0.13        8.70     13.16 o 
 -25   1   3       20.65        2.62     11.83 o 
 -23   1   3       89.74       77.98     15.03 o 
 -21   1   3        0.84        6.48      9.25 o 
 -19   1   3        4.07       11.44      8.24 o 
 -17   1   3       60.91       72.12     12.70 o 
 -15   1   3     1283.53     1297.51     33.03 o 
 -13   1   3      416.11      380.20     16.15 o 
 -11   1   3     1166.25     1266.81     52.30 o 
  -9   1   3      592.39      702.12     18.67 o 
  -7   1   3     6606.65     7090.47     95.87 o 
  -5   1   3     3070.51     3108.37     44.88 o 
  -3   1   3     9667.11     9479.62    120.28 o 
  -1   1   3     5563.43     5510.20     56.94 o 
   1   1   3     2340.42     2182.25     32.45 o 
   3   1   3      161.77      177.08      7.31 o 
   5   1   3      460.12      538.73     13.59 o 
   7   1   3      857.52      884.60     28.44 o 
   9   1   3      687.27      752.34     20.46 o 
  11   1   3     1230.60     1379.65     44.69 o 
  13   1   3      168.99      143.62     28.44 o 
  15   1   3        0.52        6.84      8.24 o 
  17   1   3      374.75      361.51     45.20 o 
  19   1   3       23.12       29.19     11.11 o 
  21   1   3        1.64       12.46     10.70 o 
  23   1   3       15.82       14.22     12.93 o 
 -24   2   3        6.81       16.08     12.87 o 
 -22   2   3        3.80        2.54     10.05 o 
 -20   2   3       54.10       62.37     12.93 o 
 -18   2   3      175.41      128.24     13.99 o 
 -16   2   3        9.90       11.17      8.62 o 
 -14   2   3        3.61        0.51      6.46 o 
 -12   2   3       44.41       49.72      5.28 o 
 -10   2   3      539.72      689.38     16.33 o 
  -8   2   3        7.12       11.35      3.57 o 
  -6   2   3      599.84      645.37     12.29 o 
  -4   2   3      904.78      932.35     14.59 o 
  -2   2   3     1244.34     1255.84     12.91 o 
   0   2   3     6048.22     5425.82     49.09 o 
   2   2   3    46468.48    45337.38    783.94 o 
   4   2   3     3183.39     3135.10     49.05 o 
   6   2   3      228.72      299.23     16.37 o 
   8   2   3       29.54       29.45      5.75 o 
  10   2   3     1233.25     1179.96     27.98 o 
  12   2   3       64.05       69.30      9.34 o 
  14   2   3      246.42      254.98     16.15 o 
  16   2   3      304.99      264.62     17.24 o 
  18   2   3      207.89      228.38     17.95 o 
  20   2   3        7.97       -4.71      8.96 o 
  22   2   3        2.06       14.22     11.49 o 
  24   2   3        2.29       10.24     13.27 o 
 -25   3   3        0.41        6.56     21.33 o 
 -23   3   3        1.33        4.57     10.77 o 
 -21   3   3        7.73       -9.69     13.71 o 
 -19   3   3      155.75      135.66     15.43 o 
 -17   3   3       14.37        8.63      8.62 o 
 -15   3   3       40.45       34.83      9.68 o 
 -13   3   3       53.58       55.61      8.96 o 
 -11   3   3      423.83      394.94     13.44 o 
  -9   3   3     1940.87     1952.96     28.90 o 
  -7   3   3     1691.93     1751.49     22.46 o 
  -5   3   3     4652.67     4730.24     43.43 o 
  -3   3   3      425.00      448.55      6.40 o 
  -1   3   3        0.03        9.16      4.03 o 
   1   3   3     2613.97     2664.68     26.98 o 
   3   3   3     3011.79     3115.70     31.18 o 
   5   3   3     3445.52     3295.61     36.40 o 
   7   3   3      197.61      196.13      6.39 o 
   9   3   3     1362.07     1335.88     18.04 o 
  11   3   3        0.26        4.35      5.00 o 
  13   3   3     2006.45     2018.88     43.41 o 
  15   3   3      164.96      154.88     14.36 o 
  17   3   3       59.92       45.25     11.11 o 
  19   3   3        0.20        4.14      8.96 o 
  21   3   3        0.44        7.52     10.70 o 
  23   3   3        2.76        4.96     12.15 o 
 -24   4   3        9.41        0.42     12.15 o 
 -22   4   3        0.16       -1.77     11.11 o 
 -20   4   3        1.98       -3.39      9.68 o 
 -18   4   3       30.39       23.06      9.68 o 
 -16   4   3       21.26       38.16      9.98 o 
 -14   4   3      697.44      608.67     36.05 o 
 -12   4   3      103.49      110.05      9.49 o 
 -10   4   3       21.76       22.25     10.03 o 
  -8   4   3      172.45      190.04      6.79 o 
  -6   4   3       21.82       28.89      3.62 o 
  -4   4   3      104.51       72.74      3.37 o 
  -2   4   3        4.43        6.71      1.90 o 
   0   4   3       12.04        7.98      1.90 o 
   2   4   3     3219.49     3513.80     32.39 o 
   4   4   3     1805.75     1727.90     21.26 o 
   6   4   3      101.34      137.84      6.73 o 
   8   4   3       25.81       38.37      5.16 o 
  10   4   3       69.71       84.87      6.22 o 
  12   4   3        0.16       -1.28      6.79 o 
  14   4   3     1751.03     1643.64     50.78 o 
  16   4   3       73.49       94.42     12.87 o 
  18   4   3       20.80       15.23     10.05 o 
  20   4   3        0.01       -6.66      9.65 o 
  22   4   3       12.68       22.85     13.64 o 
 -23   5   3        1.90        3.51     12.43 o 
 -21   5   3        0.63       10.16     10.77 o 
 -19   5   3        0.02       -0.51      9.34 o 
 -17   5   3      229.95      191.26     16.15 o 
 -15   5   3      179.10      161.44     14.36 o 
 -13   5   3      199.97      195.28      9.95 o 
 -11   5   3       81.42       80.86      7.03 o 
  -9   5   3        0.36        0.83      3.50 o 
  -7   5   3      616.83      644.19     12.33 o 
  -5   5   3      660.67      729.09     12.47 o 
  -3   5   3      302.87      315.32      6.71 o 
  -1   5   3      372.56      390.78      7.92 o 
   1   5   3      915.18      978.32     14.16 o 
   3   5   3      396.68      412.27     10.95 o 
   5   5   3      270.85      305.56     12.90 o 
   7   5   3     1081.69     1137.93     17.82 o 
   9   5   3      155.17      195.78      8.29 o 
  11   5   3        6.85        7.11     11.17 o 
  13   5   3        0.02        3.05     10.16 o 
  15   5   3       12.05       29.45     14.22 o 
  17   5   3       49.25       53.83     17.27 o 
  19   5   3        0.05       13.20     15.23 o 
  21   5   3        0.10       -8.12     15.23 o 
 -20   6   3       17.90       21.33     17.27 o 
 -18   6   3        4.77       16.25     14.22 o 
 -16   6   3       10.05        5.08     12.19 o 
 -14   6   3      121.62      134.06     19.30 o 
 -12   6   3        0.62        6.24      7.31 o 
 -10   6   3        1.99       -5.95      5.95 o 
  -8   6   3      364.97      336.02     14.00 o 
  -6   6   3       10.90       16.26      5.78 o 
  -4   6   3       35.07       44.61      6.87 o 
  -2   6   3     1016.71     1129.53     23.85 o 
   0   6   3        5.71       -4.91      4.91 o 
   2   6   3       48.48       68.34      6.78 o 
   4   6   3      150.01      132.55      9.97 o 
   6   6   3       43.94       52.29      9.23 o 
   8   6   3      663.83      637.09     16.86 o 
  10   6   3       25.51       17.82      6.99 o 
  12   6   3       69.82       80.23     17.27 o 
  14   6   3       11.39        3.05     13.20 o 
  16   6   3        1.54        0.00     12.19 o 
  18   6   3        5.42       10.16     15.23 o 
  20   6   3       16.80        6.09     16.25 o 
 -13   7   3       23.40       13.20     14.22 o 
 -11   7   3      266.49      286.30     19.02 o 
  -9   7   3       57.31       34.33     10.70 o 
  -7   7   3        7.74        1.19      8.24 o 
  -5   7   3       54.00       32.25     12.19 o 
  -3   7   3       95.69       77.43      9.23 o 
  -1   7   3      140.81      146.24     11.05 o 
   1   7   3       86.57       76.92     12.15 o 
   3   7   3       83.38      107.44     10.35 o 
   5   7   3       70.70       67.36     11.83 o 
   7   7   3      376.53      386.42     16.57 o 
   9   7   3      384.55      448.09     17.78 o 
  11   7   3       59.99       57.89     16.25 o 
  13   7   3        8.16       16.25     13.20 o 
  15   7   3        4.31        1.02     13.20 o 
  17   7   3        3.53        0.00     16.25 o 
 -12   8   3       70.01      105.62     21.33 o 
 -10   8   3       35.51       30.98     11.42 o 
  -8   8   3       79.02       82.72     13.99 o 
  -6   8   3      112.49       99.88     14.71 o 
  -4   8   3       36.29       40.69     11.83 o 
  -2   8   3        5.78       15.09      9.98 o 
   0   8   3      295.76      334.39     20.83 o 
   2   8   3       43.21       47.10     12.55 o 
   4   8   3       59.23       69.26     26.91 o 
   6   8   3        3.87       -0.01      7.72 o 
   8   8   3       11.94       -2.03      9.68 o 
  10   8   3        0.39       -7.22      9.98 o 
 -13   9   3        3.04        1.02     16.25 o 
 -11   9   3       20.83       47.38     13.27 o 
  -9   9   3        3.28        7.30     13.20 o 
  -7   9   3        0.01        7.47     11.11 o 
  -5   9   3        1.42       -0.95     22.34 o 
  -3   9   3        5.52       12.70     11.49 o 
  -1   9   3       14.55       11.17     11.49 o 
   1   9   3        6.07        4.60     10.70 o 
   3   9   3        2.53       12.25     14.73 o 
   5   9   3       72.42       91.93     17.77 o 
   7   9   3       10.85        7.17     11.83 o 
   9   9   3        6.39       14.44     12.87 o 
  -8  10   3        0.01        2.45     19.80 o 
  -6  10   3       29.61       30.86     14.71 o 
  -4  10   3        1.99       -6.03     12.15 o 
  -2  10   3        5.97        4.06     12.93 o 
   0  10   3        3.64       15.74     13.64 o 
   2  10   3        1.67        1.02     12.21 o 
   4  10   3        0.00       -4.09     12.55 o 
   6  10   3        2.92       -6.57     12.15 o 
 -26   0   4        3.43       26.41     21.33 o 
 -24   0   4       40.03       36.56     18.28 o 
 -22   0   4       17.65       32.50     15.23 o 
 -20   0   4      112.45      134.06     21.33 o 
 -18   0   4     2087.70     2114.52     69.06 o 
 -16   0   4        4.29       11.17     10.16 o 
 -14   0   4     1329.42     1375.15     46.72 o 
 -12   0   4     1687.22     1883.97     52.81 o 
 -10   0   4     9187.87     9701.19    186.87 o 
  -8   0   4     2966.32     3276.39     71.09 o 
  -6   0   4      184.90      184.84     11.17 o 
  -4   0   4     1136.57      864.29     22.34 o 
  -2   0   4     1525.85     1503.20     28.47 o 
   0   0   4     8129.32     8971.89    101.71 o 
   2   0   4    46936.36    46910.41    917.10 o 
   4   0   4     2958.58     2941.23     61.95 o 
   6   0   4     1058.72      998.35     30.47 o 
   8   0   4      923.79      936.40     31.48 o 
  10   0   4     6721.38     6790.43    141.17 o 
  12   0   4      177.85      193.98     18.28 o 
  14   0   4      510.97      496.64     28.44 o 
  18   0   4      160.54      208.20     25.39 o 
  20   0   4       23.94       17.27     15.23 o 
  22   0   4        6.18       20.31     17.27 o 
  24   0   4        0.02       12.19     19.30 o 
 -25   1   4       23.26       36.98     14.71 o 
 -23   1   4        0.27       -6.37     10.39 o 
 -21   1   4       34.64       46.53     17.77 o 
 -19   1   4       20.66       28.21      9.68 o 
 -17   1   4       22.03       26.41      9.34 o 
 -15   1   4      105.58      131.14     12.15 o 
 -13   1   4      257.79      211.95     20.31 o 
 -11   1   4      817.48      833.66     15.97 o 
  -9   1   4    11234.39    11860.46    126.41 o 
  -7   1   4      377.02      257.97     10.05 o 
  -5   1   4     6543.68     6424.42     85.45 o 
  -3   1   4     1193.51     1426.63     22.54 o 
  -1   1   4   107661.99    98397.39    768.38 o 
   1   1   4    14574.79    16071.71    155.42 o 
   3   1   4      426.48      450.07     12.19 o 
   5   1   4      740.09      852.23     16.16 o 
   7   1   4     3184.66     3158.98     50.26 o 
   9   1   4      207.08      290.05     12.55 o 
  11   1   4      527.80      626.76     20.46 o 
  13   1   4        3.51        7.96      6.79 o 
  15   1   4      884.19      893.89     28.36 o 
  17   1   4       88.74       72.95     12.19 o 
  19   1   4       61.34       58.71     12.93 o 
  21   1   4        7.29       24.95     11.42 o 
  23   1   4        0.67      -10.98     10.98 o 
 -24   2   4        2.09      -10.39     10.39 o 
 -22   2   4        6.92       -9.65     10.66 o 
 -20   2   4      381.93      305.09     26.41 o 
 -18   2   4      103.51      105.82     13.99 o 
 -16   2   4      912.45      874.26     28.01 o 
 -14   2   4      275.82      275.09     15.43 o 
 -12   2   4      638.83      689.13     24.78 o 
 -10   2   4      175.15      184.68      7.91 o 
  -8   2   4      578.96      462.56     11.11 o 
  -6   2   4     1969.40     1919.09     30.26 o 
  -4   2   4     2193.35     2106.71     26.64 o 
  -2   2   4     4883.25     4976.18     50.35 o 
   0   2   4    12010.27    11367.67    100.85 o 
   2   2   4       24.61       31.25      2.94 o 
   4   2   4     1234.17     1037.32     16.87 o 
   6   2   4     3825.38     3777.89     41.21 o 
   8   2   4       23.46       22.19      4.82 o 
  10   2   4       74.49       84.83      8.96 o 
  12   2   4       96.29      102.19     10.77 o 
  14   2   4      113.04      120.13     16.25 o 
  16   2   4        1.12       21.33      9.34 o 
  18   2   4        3.57       20.31      9.34 o 
  20   2   4       27.83       26.63     11.42 o 
  22   2   4       12.38       20.25     19.80 o 
 -25   3   4        1.09       10.81     13.27 o 
 -23   3   4        4.09        8.74     11.83 o 
 -21   3   4       20.09       20.57     10.98 o 
 -19   3   4       19.35        4.59     16.76 o 
 -17   3   4      329.01      278.80     17.95 o 
 -15   3   4      105.91       99.78     11.49 o 
 -13   3   4      804.73      844.08     18.96 o 
 -11   3   4      774.83      649.18     18.62 o 
  -9   3   4      448.26      445.24     12.29 o 
  -7   3   4      266.53      343.63      9.73 o 
  -5   3   4     3152.81     3140.11     38.76 o 
  -3   3   4     1524.08     1337.28     13.16 o 
  -1   3   4      243.73      325.32      7.82 o 
   1   3   4     7193.66     7225.73     74.23 o 
   3   3   4       22.00       21.03      2.72 o 
   5   3   4      405.79      396.09      9.28 o 
   7   3   4       12.82       16.39      3.19 o 
   9   3   4      352.53      422.90     11.35 o 
  11   3   4      216.98      205.69     11.27 o 
  13   3   4       33.93       62.06     24.37 o 
  15   3   4       59.71       67.34     11.42 o 
  17   3   4       10.95       31.38     10.39 o 
  19   3   4        2.31       18.89     10.70 o 
  21   3   4        1.10       11.07     18.79 o 
  23   3   4        3.16        6.27     12.15 o 
 -24   4   4        3.06       -4.71     12.87 o 
 -22   4   4        0.42        3.78     10.39 o 
 -20   4   4        4.30       -3.09      8.96 o 
 -18   4   4       40.18       32.96     13.20 o 
 -16   4   4      312.07      291.16     17.58 o 
 -14   4   4        8.99       10.78      7.51 o 
 -12   4   4       94.49      111.19      8.39 o 
 -10   4   4       94.62       79.83      6.78 o 
  -8   4   4       21.36       32.63      4.24 o 
  -6   4   4      128.94      145.84      5.52 o 
  -4   4   4     1447.11     1320.69     14.15 o 
  -2   4   4      113.74      119.84      5.98 o 
   0   4   4      123.27      180.78      5.91 o 
   2   4   4     2094.73     2158.95     25.31 o 
   4   4   4     1846.73     1619.50     22.36 o 
   6   4   4     1094.25     1120.17     16.61 o 
   8   4   4        0.00        4.23      4.15 o 
  10   4   4       48.23       56.75      7.29 o 
  12   4   4        0.17        2.42     13.20 o 
  14   4   4        5.46       20.31     13.71 o 
  16   4   4      107.80       76.87     12.55 o 
  18   4   4       13.97       21.71     10.39 o 
  20   4   4        2.82       11.37     11.11 o 
  22   4   4       12.23       18.28     17.27 o 
 -23   5   4       16.14       30.42     15.74 o 
 -21   5   4        0.11      -10.05     10.05 o 
 -19   5   4       32.79       44.90     11.49 o 
 -17   5   4       36.65       16.80      9.25 o 
 -15   5   4       17.86       20.82     11.68 o 
 -13   5   4        8.20        4.41      5.98 o 
 -11   5   4      457.79      422.33     23.66 o 
  -9   5   4        0.08       -1.92      4.02 o 
  -7   5   4      220.67      211.51      7.53 o 
  -5   5   4       84.98      108.85      6.24 o 
  -3   5   4       44.58       42.49      6.60 o 
  -1   5   4      147.84      164.60      8.38 o 
   1   5   4      159.07      155.15      6.83 o 
   3   5   4     1186.65     1136.76     23.73 o 
   5   5   4      826.20      809.41     19.82 o 
   7   5   4       23.16       30.84      5.82 o 
   9   5   4      412.49      377.21     13.87 o 
  11   5   4       12.90       22.34     12.19 o 
  13   5   4        3.89        7.11     12.19 o 
  15   5   4       30.97       36.56     15.23 o 
  17   5   4        0.01       13.20     15.23 o 
  19   5   4        1.66       13.20     15.23 o 
  21   5   4        0.00      -14.22     15.23 o 
 -20   6   4        0.72      -15.23     15.23 o 
 -18   6   4        9.17        0.00     14.22 o 
 -16   6   4        3.63        3.05     13.20 o 
 -14   6   4       12.28        7.11     11.17 o 
 -12   6   4        4.22        6.09      7.90 o 
 -10   6   4       93.80       83.43     10.70 o 
  -8   6   4      400.01      393.01     17.47 o 
  -6   6   4      277.61      295.57     12.82 o 
  -4   6   4        4.77        4.06      4.36 o 
  -2   6   4       60.08       60.70      8.91 o 
   0   6   4       89.59       87.49     13.92 o 
   2   6   4       29.04       48.37      6.63 o 
   4   6   4       17.75       21.02      6.72 o 
   6   6   4      441.13      404.74     13.82 o 
   8   6   4     1019.85     1026.22     25.72 o 
  10   6   4        0.23       -4.24      6.63 o 
  12   6   4        0.00        0.00     12.19 o 
  14   6   4       17.50       10.16     13.20 o 
  16   6   4        0.00        7.11     12.19 o 
  18   6   4        8.33       10.16     16.25 o 
 -13   7   4        0.04       -2.03     12.19 o 
 -11   7   4       11.38       10.77      8.78 o 
  -9   7   4       10.89        1.74      6.72 o 
  -7   7   4       10.26       12.53      6.87 o 
  -5   7   4      208.57      159.89     15.22 o 
  -3   7   4      303.43      288.31     13.60 o 
  -1   7   4      333.90      357.13     15.34 o 
   1   7   4        9.10       11.02      8.34 o 
   3   7   4      116.18      107.34     10.41 o 
   5   7   4        1.51       -7.07      8.24 o 
   7   7   4       38.43       40.22     10.63 o 
   9   7   4        7.70       26.75     18.51 o 
  11   7   4       38.48       59.92     17.27 o 
  13   7   4        6.01        6.09     13.20 o 
  15   7   4        0.07      -11.17     14.22 o 
  17   7   4       18.33       30.47     18.28 o 
 -12   8   4       22.18       24.37     16.25 o 
 -10   8   4       28.00       15.74     10.77 o 
  -8   8   4       92.20       78.10     13.64 o 
  -6   8   4       36.53       21.52     11.11 o 
  -4   8   4        3.74       -5.59      9.34 o 
  -2   8   4        2.69       -9.25      9.25 o 
   0   8   4        0.11       -9.34      9.34 o 
   2   8   4       19.48       31.14     13.71 o 
   4   8   4        3.26        5.27      7.55 o 
   6   8   4        8.99        4.58      8.04 o 
   8   8   4        4.53       15.57     10.70 o 
  10   8   4        9.57        7.31     19.80 o 
 -13   9   4       14.10      -13.20     15.23 o 
 -11   9   4        0.31        1.02     15.23 o 
  -9   9   4        0.45        8.66     11.42 o 
  -7   9   4        0.99      -10.39     10.39 o 
  -5   9   4       10.45        3.90     11.11 o 
  -3   9   4       18.78        4.91     27.93 o 
  -1   9   4        0.30       18.76     12.15 o 
   1   9   4        4.17       13.87     13.71 o 
   3   9   4       25.96       35.55     12.93 o 
   5   9   4        0.62        2.20     10.98 o 
   7   9   4        0.36      -10.42     11.11 o 
   9   9   4        1.20       -1.65     22.34 o 
  -8  10   4        1.14       16.76     13.71 o 
  -6  10   4        1.22        6.07     12.87 o 
  -4  10   4        0.16       -0.44     11.42 o 
  -2  10   4       38.77       47.44     15.03 o 
   0  10   4        0.65        6.06     18.79 o 
   2  10   4        0.19       -5.08     12.21 o 
   4  10   4        0.81       -0.41     14.22 o 
   6  10   4        1.31       -0.32     25.39 o 
 -25   1   5        2.46        3.08     11.42 o 
 -23   1   5        8.98       -1.42     13.71 o 
 -21   1   5        8.58       18.21     10.70 o 
 -19   1   5        0.03        1.82      8.63 o 
 -17   1   5     1299.00     1386.52     68.55 o 
 -15   1   5      287.30      297.65     35.55 o 
 -13   1   5       27.96       32.71      4.91 o 
 -11   1   5       42.53       52.29      4.91 o 
  -9   1   5      278.71      273.77      8.91 o 
  -7   1   5        0.27        2.47      2.77 o 
  -5   1   5       51.76       72.52      5.65 o 
  -3   1   5     3666.99     3480.13     31.97 o 
  -1   1   5    98959.28    95834.98    685.15 o 
   1   1   5    40342.62    37876.58    429.41 o 
   3   1   5      150.71      202.63      9.93 o 
   5   1   5        2.87       14.40      3.09 o 
   7   1   5        7.42       11.91      3.81 o 
   9   1   5      154.64      170.34     20.31 o 
  11   1   5      278.26      288.11     17.77 o 
  13   1   5      279.49      241.87     15.08 o 
  15   1   5     1554.46     1603.03     39.85 o 
  17   1   5       40.12       44.73     36.05 o 
  19   1   5       33.33       32.01     11.11 o 
  21   1   5       12.28        0.00     10.66 o 
  23   1   5        5.67       25.90     14.73 o 
 -24   2   5        7.26        0.51     11.49 o 
 -22   2   5       16.49        6.62     14.22 o 
 -20   2   5       24.35       10.72     12.19 o 
 -18   2   5      126.34      140.13     37.58 o 
 -16   2   5       85.92       96.67     20.31 o 
 -14   2   5      116.93      114.36     11.17 o 
 -12   2   5     1048.45     1117.75     25.72 o 
 -10   2   5       36.49       24.28      4.18 o 
  -8   2   5     1162.95     1224.73     19.89 o 
  -6   2   5     3876.40     4119.51     48.43 o 
  -4   2   5       72.78       84.14      3.80 o 
  -2   2   5     2212.19     1914.24     21.40 o 
   0   2   5     5101.69     4776.27     45.35 o 
   2   2   5      184.20      215.21      7.62 o 
   4   2   5      729.12      731.06     12.54 o 
   6   2   5      998.84      960.24     15.37 o 
   8   2   5      229.99      200.36      7.42 o 
  10   2   5      619.41      632.88     20.38 o 
  12   2   5       67.30       59.94      9.34 o 
  14   2   5      138.32      119.96     12.93 o 
  16   2   5       28.31       32.85     11.68 o 
  18   2   5      124.43      154.04     16.15 o 
  20   2   5        2.87       -7.15      9.98 o 
  22   2   5        3.81        4.56     17.27 o 
 -25   3   5       16.58       25.39     13.64 o 
 -23   3   5        1.68        7.99     10.70 o 
 -21   3   5       35.61       40.31     12.55 o 
 -19   3   5       22.26        8.21     11.17 o 
 -17   3   5       91.02       75.16     11.83 o 
 -15   3   5       58.56       47.83      9.68 o 
 -13   3   5      911.32      901.21     19.52 o 
 -11   3   5        9.36       16.76      4.86 o 
  -9   3   5     5662.41     5472.43     65.23 o 
  -7   3   5      125.45      111.77      6.24 o 
  -5   3   5      785.25      887.29     15.39 o 
  -3   3   5      115.47      110.63      3.67 o 
  -1   3   5     3888.00     3776.67     46.50 o 
   1   3   5     1580.16     1539.92     26.12 o 
   3   3   5      351.66      373.28     10.99 o 
   5   3   5      207.23      176.24      7.65 o 
   7   3   5       76.19       98.77      6.09 o 
   9   3   5      483.23      400.04     11.04 o 
  11   3   5      788.02      742.15     23.27 o 
  13   3   5      532.99      544.85     21.51 o 
  15   3   5      446.58      445.87     21.54 o 
  17   3   5       22.61       19.30     10.77 o 
  19   3   5        0.11        3.27      9.68 o 
  21   3   5        5.41       -8.12     10.70 o 
 -24   4   5        0.44       10.16     13.71 o 
 -22   4   5        8.36       12.25     11.11 o 
 -20   4   5       10.76       10.46      9.68 o 
 -18   4   5        0.02       -4.79      7.51 o 
 -16   4   5       55.29       80.25     11.83 o 
 -14   4   5      300.02      279.68     12.45 o 
 -12   4   5      123.94      126.73     11.20 o 
 -10   4   5      178.04      191.56      9.50 o 
  -8   4   5        2.81        2.79      3.68 o 
  -6   4   5     2749.29     2758.17     32.22 o 
  -4   4   5      155.26      187.72      4.81 o 
  -2   4   5     1875.88     1767.41     22.37 o 
   0   4   5      199.44      247.82      7.79 o 
   2   4   5      249.77      245.89      6.84 o 
   4   4   5     1870.41     1834.37     24.54 o 
   6   4   5      191.89      225.59      8.30 o 
   8   4   5     1690.18     1617.37     22.00 o 
  10   4   5      276.03      266.53     14.88 o 
  12   4   5       18.91       -1.41      8.24 o 
  14   4   5      111.01      102.38     12.93 o 
  16   4   5       13.70       -1.95     10.66 o 
  18   4   5        7.10        8.85      9.98 o 
  20   4   5        4.61       11.17     14.22 o 
 -23   5   5        0.19        7.11     17.27 o 
 -21   5   5        9.35       -1.37     10.39 o 
 -19   5   5       19.64       26.91     11.49 o 
 -17   5   5        3.48       -7.18      7.18 o 
 -15   5   5      239.86      259.21     16.47 o 
 -13   5   5       48.74       29.05      6.99 o 
 -11   5   5      314.25      349.05     13.23 o 
  -9   5   5      247.19      231.38     13.64 o 
  -7   5   5        9.50        8.75      8.63 o 
  -5   5   5      538.48      518.43     16.87 o 
  -3   5   5      107.26      114.28      7.20 o 
  -1   5   5      305.05      272.58     11.52 o 
   1   5   5      106.16       99.89      7.11 o 
   3   5   5       21.13       12.64      5.45 o 
   5   5   5       78.03       61.11      8.58 o 
   7   5   5     1956.58     2004.80     30.41 o 
   9   5   5        0.21        5.27      6.04 o 
  11   5   5      163.13      176.72     21.33 o 
  13   5   5       44.00       43.67     15.23 o 
  15   5   5       85.22      100.55     19.30 o 
  17   5   5       71.98       83.28     20.31 o 
  19   5   5        0.87      -10.16     14.22 o 
 -20   6   5        0.02      -15.23     15.23 o 
 -18   6   5        0.11        2.03     14.22 o 
 -16   6   5       48.77       75.16     18.28 o 
 -14   6   5        0.32        4.57      7.90 o 
 -12   6   5      174.71      171.26     23.87 o 
 -10   6   5      127.98      122.80     11.83 o 
  -8   6   5      247.69      281.96     12.98 o 
  -6   6   5      568.27      616.97     28.85 o 
  -4   6   5       30.15       31.95      7.03 o 
  -2   6   5      594.40      516.33     16.13 o 
   0   6   5       70.89       45.86      6.50 o 
   2   6   5      169.09      151.99      9.10 o 
   4   6   5        2.01        3.77      6.40 o 
   6   6   5      230.05      183.12     14.71 o 
   8   6   5        5.07        5.00      7.40 o 
  10   6   5        0.14        7.11     11.17 o 
  12   6   5        2.28       -9.14     10.16 o 
  14   6   5        0.02       17.27     14.22 o 
  16   6   5        6.60       14.22     15.23 o 
  18   6   5        6.66       21.33     17.27 o 
 -15   7   5       17.26       15.23     14.22 o 
 -13   7   5        2.60       -8.53      8.53 o 
 -11   7   5       20.79        8.63     10.66 o 
  -9   7   5        2.02       -1.50      7.51 o 
  -7   7   5        2.81       -6.36      7.36 o 
  -5   7   5        5.58        5.95      6.72 o 
  -3   7   5      107.89      121.54     10.76 o 
  -1   7   5        4.86        3.47      6.53 o 
   1   7   5       65.28       62.95      8.91 o 
   3   7   5      237.29      242.57     13.67 o 
   5   7   5       22.69        5.16      9.25 o 
   7   7   5        0.61       -0.18      7.38 o 
   9   7   5       10.76        7.67      8.17 o 
  11   7   5        5.75       11.17     14.22 o 
  13   7   5        8.28        9.14     14.22 o 
  15   7   5       13.94       25.39     16.25 o 
  17   7   5        0.60       27.42     18.28 o 
 -14   8   5        0.99      -10.16     14.22 o 
 -12   8   5        0.11       -3.05     14.22 o 
 -10   8   5       24.95       -3.05     13.20 o 
  -8   8   5       22.41       23.29     10.39 o 
  -6   8   5       25.28        9.67     10.25 o 
  -4   8   5        7.61        7.11     10.05 o 
  -2   8   5       17.19       17.19     15.23 o 
   0   8   5        7.82        4.06     10.77 o 
   2   8   5       10.09       -0.14      7.61 o 
   4   8   5       14.80       -3.98     11.99 o 
   6   8   5       13.43        9.92      8.31 o 
   8   8   5        3.47       -9.14      9.98 o 
 -13   9   5        7.67      -10.16     16.25 o 
 -11   9   5        0.27       -2.03     15.23 o 
  -9   9   5       37.32       39.61     19.30 o 
  -7   9   5        2.99        1.02     15.74 o 
  -5   9   5        6.33       -1.14     11.42 o 
  -3   9   5        3.70        4.06     11.49 o 
  -1   9   5        6.79        3.51     17.27 o 
   1   9   5        2.10        7.65     11.42 o 
   3   9   5        3.16      -11.17     11.17 o 
   5   9   5       11.17        7.94     11.83 o 
   7   9   5        9.66       11.61     15.23 o 
   9   9   5       12.45        4.18     12.87 o 
  -8  10   5        0.43      -16.25     17.27 o 
  -6  10   5        1.04       13.41     12.55 o 
  -4  10   5        0.31        9.14     13.64 o 
  -2  10   5        0.00       -0.46     16.25 o 
   0  10   5        0.50       15.39     13.59 o 
   2  10   5        0.17       -6.24     25.39 o 
   4  10   5        4.09      -12.21     12.21 o 
   6  10   5        1.73        5.38     13.27 o 
 -26   0   6       11.81       39.61     22.34 o 
 -24   0   6        1.68        5.08     17.27 o 
 -22   0   6        9.24       16.25     15.23 o 
 -20   0   6       32.92       30.47     15.23 o 
 -18   0   6        0.00       -9.14      9.14 o 
 -16   0   6       15.59       16.25     11.17 o 
 -14   0   6      123.18      106.64     14.22 o 
 -12   0   6       79.47       77.01      9.14 o 
 -10   0   6     2707.00     3012.42     48.24 o 
  -8   0   6     3551.26     3721.23     80.23 o 
  -6   0   6     1336.94     1320.30     34.53 o 
  -4   0   6      367.00      368.67     14.22 o 
  -2   0   6     4446.64     3882.03     40.62 o 
   0   0   6    93280.13    87595.98    962.77 o 
   2   0   6     1540.76     1883.14     36.05 o 
   4   0   6        1.10       -2.60      5.08 o 
   6   0   6     3402.19     3557.71     78.20 o 
   8   0   6     1142.33     1206.56     38.59 o 
  10   0   6     1904.30     1962.18     55.86 o 
  12   0   6       12.21        7.11      9.14 o 
  14   0   6        0.86       -3.05     10.16 o 
  16   0   6      572.91      595.15     35.55 o 
  20   0   6        0.29        8.12     15.23 o 
  22   0   6        9.97        6.09     17.27 o 
 -25   1   6       35.24       32.99     20.31 o 
 -23   1   6        0.02       -3.34      9.75 o 
 -21   1   6      155.82      167.97     17.58 o 
 -19   1   6       37.11       47.07     11.49 o 
 -17   1   6      562.82      552.33     22.98 o 
 -15   1   6       18.94       14.51     15.74 o 
 -13   1   6       54.30       60.08      5.78 o 
 -11   1   6      306.49      307.28     10.16 o 
  -9   1   6     1504.32     1351.39     21.82 o 
  -7   1   6      212.07      280.49      8.39 o 
  -5   1   6     6937.85     6908.24     75.82 o 
  -3   1   6    17121.84    16197.05    123.07 o 
  -1   1   6     1407.02     1831.83     16.64 o 
   1   1   6     1253.79     1588.97     20.98 o 
   3   1   6      989.74      795.61     11.74 o 
   5   1   6     1540.56     1600.08     31.72 o 
   7   1   6     1460.00     1420.96     31.47 o 
   9   1   6      401.96      460.76     21.14 o 
  11   1   6      533.00      550.83     19.74 o 
  13   1   6      153.81      152.15     18.79 o 
  15   1   6      490.56      502.51     28.44 o 
  17   1   6        1.01       -7.51      7.51 o 
  19   1   6       46.35       48.24     12.21 o 
  21   1   6        8.02       -9.52      9.52 o 
  23   1   6        1.76       -7.38     10.70 o 
 -26   2   6       12.05       12.01     13.99 o 
 -24   2   6        3.26       -9.98      9.98 o 
 -22   2   6        7.99        9.88     10.39 o 
 -20   2   6       54.42       57.33     12.21 o 
 -18   2   6      711.10      678.03     51.29 o 
 -16   2   6      451.58      423.68     22.34 o 
 -14   2   6       90.58       93.20      7.47 o 
 -12   2   6      327.93      339.03     11.36 o 
 -10   2   6      101.65       85.87      6.40 o 
  -8   2   6     1712.76     1761.75     26.14 o 
  -6   2   6      384.40      404.07     10.01 o 
  -4   2   6      856.56      969.02     13.68 o 
  -2   2   6     5641.35     5419.06     46.29 o 
   0   2   6      405.46      450.08      6.75 o 
   2   2   6     1829.22     1626.51     18.76 o 
   4   2   6      424.33      405.23      9.43 o 
   6   2   6      240.52      202.97      8.94 o 
   8   2   6        1.21        3.29      3.89 o 
  10   2   6        3.54        6.40      9.02 o 
  12   2   6      264.96      240.46     28.95 o 
  14   2   6     1453.43     1357.70     35.50 o 
  16   2   6      664.99      612.32     25.49 o 
  18   2   6       19.27       27.88     10.39 o 
  20   2   6       11.21       22.34     22.34 o 
  22   2   6        8.71       10.58     12.70 o 
 -25   3   6        3.07       -1.83     12.43 o 
 -23   3   6        2.19       -3.66     10.70 o 
 -21   3   6       24.73       24.05     11.11 o 
 -19   3   6       50.48       74.88     16.25 o 
 -17   3   6        1.14       -8.63      8.63 o 
 -15   3   6        2.67        5.27      7.51 o 
 -13   3   6       91.28       82.40     11.04 o 
 -11   3   6       64.39       80.52      6.78 o 
  -9   3   6      346.36      326.35     19.23 o 
  -7   3   6      478.26      495.59     11.79 o 
  -5   3   6     1634.13     1707.26     19.94 o 
  -3   3   6        6.35        5.34      5.13 o 
  -1   3   6     2932.38     2920.89     35.96 o 
   1   3   6     5046.23     5046.33     55.42 o 
   3   3   6     3477.18     3556.90     40.37 o 
   5   3   6      803.61      773.45     15.70 o 
   7   3   6       18.00       11.89      3.87 o 
   9   3   6       51.30       41.11      6.53 o 
  11   3   6      464.63      406.88     17.91 o 
  13   3   6        9.60       41.36      9.98 o 
  15   3   6       54.95       47.02     25.90 o 
  17   3   6       45.83       86.84     13.99 o 
  19   3   6        0.70       -4.57     10.05 o 
  21   3   6       18.39       10.95     12.87 o 
 -24   4   6        0.12       -7.52     13.71 o 
 -22   4   6        4.27       -8.89     17.77 o 
 -20   4   6       53.69       62.02     12.87 o 
 -18   4   6        0.03       -7.90      7.90 o 
 -16   4   6       31.02       38.10      9.98 o 
 -14   4   6        5.73        6.77      5.86 o 
 -12   4   6      277.00      284.28     21.52 o 
 -10   4   6      568.27      542.86     14.75 o 
  -8   4   6      176.25      171.09      8.50 o 
  -6   4   6      115.79      145.15      5.84 o 
  -4   4   6      553.02      488.24     13.28 o 
  -2   4   6     1824.24     1769.23     33.28 o 
   0   4   6       80.27       92.62      7.22 o 
   2   4   6       20.97        3.99      8.63 o 
   4   4   6      266.82      255.56      9.16 o 
   6   4   6     2021.13     1992.54     31.31 o 
   8   4   6      254.50      292.14     10.63 o 
  10   4   6      148.51      170.33     12.69 o 
  12   4   6      198.74      190.67     14.31 o 
  14   4   6       37.76       47.73     16.25 o 
  16   4   6       29.62       35.55     15.23 o 
  18   4   6        3.42        7.11     13.20 o 
  20   4   6       23.45       11.17     16.25 o 
 -23   5   6       53.71       24.37     20.31 o 
 -21   5   6       14.45       13.20     16.25 o 
 -19   5   6        4.69        2.60      9.68 o 
 -17   5   6        0.90        8.12      8.62 o 
 -15   5   6       23.60       33.52     14.22 o 
 -13   5   6       73.63       51.29     10.05 o 
 -11   5   6       69.60       73.65     13.20 o 
  -9   5   6      235.44      206.30     13.27 o 
  -7   5   6     1457.41     1382.10     34.53 o 
  -5   5   6       74.67       76.64      7.22 o 
  -3   5   6        0.89        8.15      4.17 o 
  -1   5   6       68.85       73.15      6.44 o 
   1   5   6      159.15      188.36      9.01 o 
   3   5   6       46.13       41.59      7.04 o 
   5   5   6        0.06       -5.00      5.00 o 
   7   5   6      147.74      177.10     13.79 o 
   9   5   6      933.77      966.87     30.47 o 
  11   5   6       14.05       12.19     12.19 o 
  13   5   6        5.74        2.03     12.19 o 
  15   5   6        3.29        4.06     12.19 o 
  17   5   6        4.65       -2.03     12.19 o 
  19   5   6        8.69       17.27     17.27 o 
 -20   6   6       12.29       -8.12     16.25 o 
 -18   6   6        0.74       11.17     15.23 o 
 -16   6   6       55.43       45.70     16.25 o 
 -14   6   6        0.28       -1.21      7.51 o 
 -12   6   6       16.12        5.56      7.51 o 
 -10   6   6       13.94       23.28     15.74 o 
  -8   6   6      183.42      186.28     26.41 o 
  -6   6   6       32.58       34.17      8.78 o 
  -4   6   6      490.01      495.40     14.04 o 
  -2   6   6       25.98       37.35     10.83 o 
   0   6   6        0.47       -0.77      5.35 o 
   2   6   6       34.40       35.64      6.33 o 
   4   6   6       38.66       40.27     14.73 o 
   6   6   6        3.92       -6.14      7.51 o 
   8   6   6      660.92      716.17     25.82 o 
  10   6   6      117.45      156.41     22.34 o 
  12   6   6       13.87       15.23     14.22 o 
  14   6   6        2.40        5.08     13.20 o 
  16   6   6        4.84        1.02     14.22 o 
  18   6   6       10.78       25.39     18.28 o 
 -19   7   6        0.65      -15.23     15.23 o 
 -17   7   6       22.39       30.47     17.27 o 
 -15   7   6        6.04       50.78     16.25 o 
 -13   7   6        3.42       -2.03      8.62 o 
 -11   7   6       17.87       40.97     17.77 o 
  -9   7   6        0.50       -4.64      7.31 o 
  -7   7   6       78.96       69.46     10.98 o 
  -5   7   6        9.43       -1.52      8.62 o 
  -3   7   6       78.44       99.12     10.60 o 
  -1   7   6      416.12      414.69     16.52 o 
   1   7   6        2.34        5.32      7.22 o 
   3   7   6       34.95       24.40      8.00 o 
   5   7   6       12.29        3.12     13.20 o 
   7   7   6       53.52       44.50      9.76 o 
   9   7   6      101.72      116.35     20.72 o 
  11   7   6       40.69       32.50     16.25 o 
  13   7   6       15.53       17.27     16.25 o 
  15   7   6        0.01        9.14     15.23 o 
 -14   8   6        0.37       -9.14     15.23 o 
 -12   8   6        0.09      -10.16     13.20 o 
 -10   8   6       65.21       72.11     20.31 o 
  -8   8   6        6.61        2.03     14.22 o 
  -6   8   6       11.16       14.71     10.39 o 
  -4   8   6        0.12       21.98     11.17 o 
  -2   8   6        4.01        1.56      8.27 o 
   0   8   6      268.86      281.34     15.93 o 
   2   8   6        3.77        7.07      7.61 o 
   4   8   6        0.27       -0.87      7.44 o 
   6   8   6       83.01       96.12     10.20 o 
   8   8   6       16.44       17.37      8.98 o 
  10   8   6       31.41       24.37     17.27 o 
  12   8   6        2.57        7.11     16.25 o 
  14   8   6        2.43       21.33     19.30 o 
 -13   9   6        1.20        0.00     17.27 o 
 -11   9   6       16.07       16.25     17.27 o 
  -9   9   6        4.45       -5.08     16.25 o 
  -7   9   6        3.71       14.22     16.25 o 
  -5   9   6        3.74        5.59     10.77 o 
  -3   9   6        3.23       19.06     12.70 o 
  -1   9   6       18.91       22.82     13.20 o 
   1   9   6       46.67       54.84     13.64 o 
   3   9   6        0.12        0.33     11.11 o 
   5   9   6        6.97       13.30     11.70 o 
   7   9   6        1.97       10.06     11.70 o 
   9   9   6        0.74       -0.51     13.71 o 
  -8  10   6        0.04      -13.20     17.27 o 
  -6  10   6        4.12       -5.08     15.23 o 
  -4  10   6        0.10        9.86     11.96 o 
  -2  10   6        0.01       21.38     13.99 o 
   0  10   6        6.28       24.37     14.22 o 
   2  10   6       33.62       62.02     16.52 o 
   4  10   6        0.01        0.00     12.21 o 
 -25   1   7       12.84       10.16     11.83 o 
 -23   1   7        2.06       -4.51      9.52 o 
 -21   1   7        2.34      -13.07     15.74 o 
 -19   1   7       96.56      101.33     13.27 o 
 -17   1   7      584.67      632.31     24.42 o 
 -15   1   7        9.33       13.20      7.18 o 
 -13   1   7      236.09      207.34     11.53 o 
 -11   1   7      185.98      248.42      9.53 o 
  -9   1   7      813.36      823.48     15.98 o 
  -7   1   7      303.50      296.88      8.98 o 
  -5   1   7        6.81        2.05      4.30 o 
  -3   1   7    21471.42    20478.94    154.74 o 
  -1   1   7       25.35       18.21      3.67 o 
   1   1   7      690.60      789.66     13.53 o 
   3   1   7     2622.63     2613.88     28.17 o 
   5   1   7      954.83      941.90     13.92 o 
   7   1   7      979.85      969.05     15.93 o 
   9   1   7      117.14       96.63      8.31 o 
  11   1   7       17.98       20.51      5.80 o 
  13   1   7       62.58       59.54     24.88 o 
  15   1   7       74.96       83.66     12.15 o 
  17   1   7       24.30       34.67     13.20 o 
  19   1   7        4.09        5.44      8.96 o 
  21   1   7       12.50       10.92     11.42 o 
 -26   2   7        0.01        6.20     13.59 o 
 -24   2   7        3.96       -9.98      9.98 o 
 -22   2   7        7.85        3.33     10.39 o 
 -20   2   7       34.64       -2.72      8.96 o 
 -18   2   7       26.23       18.39     17.27 o 
 -16   2   7      420.91      411.82     19.35 o 
 -14   2   7      536.17      484.17     14.20 o 
 -12   2   7      133.60      123.37      7.72 o 
 -10   2   7       21.94       36.00      5.00 o 
  -8   2   7        2.94       32.09     20.01 o 
  -6   2   7     6076.35     6122.43     69.49 o 
  -4   2   7     1295.62     1290.57     16.22 o 
  -2   2   7      740.74      861.35     11.41 o 
   0   2   7     5559.36     5144.66     44.04 o 
   2   2   7      417.02      453.83      8.51 o 
   4   2   7      263.04      337.92      9.42 o 
   6   2   7       10.45        7.18      3.15 o 
   8   2   7       70.88       68.59      6.89 o 
  10   2   7       17.70       27.88      6.31 o 
  12   2   7      297.10      286.12     22.34 o 
  14   2   7      105.93      114.32     18.79 o 
  16   2   7       11.02       21.10      9.68 o 
  18   2   7        9.64       14.01     10.39 o 
  20   2   7       65.58       56.81     13.99 o 
  22   2   7       44.28       52.39     15.33 o 
 -25   3   7       13.86       10.55     12.87 o 
 -23   3   7        0.06        0.39     11.11 o 
 -21   3   7       17.71        3.47     10.39 o 
 -19   3   7      387.58      416.66     25.90 o 
 -17   3   7       11.78       -2.34      8.24 o 
 -15   3   7      118.62      145.37     15.23 o 
 -13   3   7      268.85      250.49     11.02 o 
 -11   3   7      287.88      268.28     10.52 o 
  -9   3   7      460.02      411.18     16.55 o 
  -7   3   7      627.07      478.96     12.10 o 
  -5   3   7      352.35      384.73      7.96 o 
  -3   3   7     1167.64     1163.65     18.69 o 
  -1   3   7      850.48      991.59     17.67 o 
   1   3   7     4343.67     4224.04     43.28 o 
   3   3   7      354.14      349.22     20.86 o 
   5   3   7       22.32       44.99      5.10 o 
   7   3   7       84.22       70.62      8.07 o 
   9   3   7      944.48     1011.55     28.72 o 
  11   3   7       12.99       21.14      7.80 o 
  13   3   7     1368.24     1297.74     34.69 o 
  15   3   7      207.55      215.23     17.19 o 
  17   3   7      270.85      309.53     47.73 o 
  19   3   7       29.98       28.96     12.43 o 
  21   3   7        3.83        6.74     11.70 o 
 -24   4   7       13.52       18.28     13.64 o 
 -22   4   7        2.93       -2.07      9.68 o 
 -20   4   7       26.87        6.02     10.39 o 
 -18   4   7        8.25        7.60      8.96 o 
 -16   4   7       59.95       39.12      9.68 o 
 -14   4   7        0.85       -0.73      5.65 o 
 -12   4   7      303.48      316.13     12.29 o 
 -10   4   7      214.25      227.25     20.89 o 
  -8   4   7      454.52      492.61     13.29 o 
  -6   4   7     1035.97     1118.28     33.49 o 
  -4   4   7     1912.75     2018.40     33.19 o 
  -2   4   7       70.08       76.81      7.04 o 
   0   4   7       55.67       84.59      6.99 o 
   2   4   7        6.83       11.17      5.75 o 
   4   4   7      789.30      738.18     29.96 o 
   6   4   7        0.50        1.81      6.34 o 
   8   4   7       37.60       14.02     12.19 o 
  10   4   7      406.68      441.79     28.44 o 
  12   4   7      127.57      148.28     21.33 o 
  14   4   7       86.06       82.27     19.30 o 
  16   4   7       23.38       35.55     15.23 o 
  18   4   7       18.17       26.41     16.25 o 
  20   4   7       10.45        0.00     16.25 o 
 -23   5   7        6.09      -12.19     17.27 o 
 -21   5   7       30.21       44.69     17.27 o 
 -19   5   7        8.41       25.39     15.23 o 
 -17   5   7       58.26       72.11     18.28 o 
 -15   5   7      366.73      314.97     18.22 o 
 -13   5   7      140.98      154.58     13.27 o 
 -11   5   7      402.02      480.68     36.05 o 
  -9   5   7        4.33        7.22      6.34 o 
  -7   5   7       16.42       12.19      7.07 o 
  -5   5   7       22.77       14.71      5.21 o 
  -3   5   7      674.19      680.27     18.24 o 
  -1   5   7       10.32        4.76      5.21 o 
   1   5   7        0.24        5.56      4.78 o 
   3   5   7        0.25       -4.90      6.07 o 
   5   5   7       96.31      133.63     19.80 o 
   7   5   7      395.95      344.86     17.19 o 
   9   5   7      200.12      203.12     22.34 o 
  11   5   7        5.80      -10.16     10.16 o 
  13   5   7        0.06        3.05     12.19 o 
  15   5   7       18.86       17.27     14.22 o 
  17   5   7        8.57       -7.11     14.22 o 
  19   5   7        1.22        8.12     16.25 o 
 -20   6   7        0.38       -1.02     15.23 o 
 -18   6   7       32.27       13.20     15.23 o 
 -16   6   7       54.74       45.70     16.25 o 
 -14   6   7       19.36        9.65      8.63 o 
 -12   6   7       57.49       60.69     10.39 o 
 -10   6   7      187.81      166.46     13.99 o 
  -8   6   7       16.77       25.39      8.53 o 
  -6   6   7       47.58       51.47     10.16 o 
  -4   6   7      973.86      997.19     23.03 o 
  -2   6   7      356.41      308.06     16.05 o 
   0   6   7      155.03      162.44      9.63 o 
   2   6   7      478.06      474.47     18.63 o 
   4   6   7       17.84       11.17     12.19 o 
   6   6   7      229.22      216.33     21.33 o 
   8   6   7      300.67      289.10     17.50 o 
  10   6   7      125.64       87.34     18.28 o 
  12   6   7        0.18        2.03     12.19 o 
  14   6   7       21.80       14.22     15.23 o 
  16   6   7        0.46       16.25     17.27 o 
  18   6   7        1.84       16.25     17.27 o 
 -19   7   7        1.20      -11.17     15.23 o 
 -17   7   7       50.66       46.72     19.30 o 
 -15   7   7        0.78        3.05     13.71 o 
 -13   7   7       57.80       68.50     12.55 o 
 -11   7   7        1.08       -6.65      7.80 o 
  -9   7   7        1.14       -8.12      8.12 o 
  -7   7   7       25.06       32.39      9.52 o 
  -5   7   7        0.31      -11.17     11.17 o 
  -3   7   7       11.83       19.61     11.17 o 
  -1   7   7      644.98      615.83     27.93 o 
   1   7   7       45.52       59.54      9.38 o 
   3   7   7        1.25        3.21      6.78 o 
   5   7   7        1.60        0.14      7.21 o 
   7   7   7      210.08      216.25     38.09 o 
   9   7   7       19.92       -1.96     13.20 o 
  11   7   7       12.61        4.06     14.22 o 
  13   7   7        2.27       13.20     15.23 o 
  15   7   7        2.03       -5.08     14.22 o 
 -14   8   7        0.73        1.02     16.25 o 
 -12   8   7        0.39       -5.08     15.23 o 
 -10   8   7        5.33        3.05     14.22 o 
  -8   8   7        7.91       -0.34      9.52 o 
  -6   8   7        4.38       -8.12     14.22 o 
  -4   8   7       35.87       31.58     18.28 o 
  -2   8   7        0.84       -6.02      7.50 o 
   0   8   7        8.84       19.92     12.84 o 
   2   8   7       61.24       83.78     12.33 o 
   4   8   7        2.19       13.34      8.59 o 
   6   8   7        8.57       -7.58      7.58 o 
   8   8   7       10.41       11.33     11.83 o 
  10   8   7       84.74       92.42     21.33 o 
  12   8   7       63.47       62.97     22.34 o 
 -13   9   7        4.15       -2.03     17.27 o 
 -11   9   7       47.84       50.78     21.33 o 
  -9   9   7        8.58       16.25     18.28 o 
  -7   9   7       20.22       23.36     18.28 o 
  -5   9   7        3.89       22.34     18.28 o 
  -3   9   7        2.17       16.25     18.28 o 
  -1   9   7        5.39        7.11     17.27 o 
   1   9   7        2.14       15.23     12.21 o 
   3   9   7        3.26       17.77     13.71 o 
   5   9   7        4.07       15.23     17.27 o 
   7   9   7        0.25      -10.29     10.70 o 
   9   9   7       21.11       28.44     19.30 o 
  -8  10   7        1.54        2.03     19.30 o 
  -6  10   7        0.69       23.36     21.33 o 
  -4  10   7        1.10       19.30     20.31 o 
  -2  10   7        2.39       14.22     19.30 o 
   0  10   7        0.32        3.05     19.30 o 
   2  10   7        0.36       14.22     20.31 o 
   4  10   7        0.02      -17.27     17.27 o 
 -26   0   8       68.27       62.97     23.36 o 
 -24   0   8       19.65       28.44     17.27 o 
 -22   0   8       45.35       17.27     15.23 o 
 -20   0   8       50.40       28.44     15.23 o 
 -18   0   8       57.34       61.95     16.25 o 
 -16   0   8      182.89      172.66     19.30 o 
 -14   0   8      472.80      463.15     33.52 o 
 -12   0   8       38.57       38.13     10.16 o 
 -10   0   8     2787.26     3192.90     52.03 o 
  -8   0   8     1846.61     1900.22     48.75 o 
  -6   0   8     5458.63     5297.47    106.64 o 
  -4   0   8      132.06      117.87      7.07 o 
  -2   0   8      850.86     1024.01     15.32 o 
   0   0   8     9690.08    10192.45    119.06 o 
   2   0   8       39.59       44.65      5.75 o 
   4   0   8      685.19      635.15     13.98 o 
   6   0   8     4051.63     4363.73     55.69 o 
   8   0   8     3838.58     3822.68    102.07 o 
  10   0   8      784.24      890.84     27.47 o 
  12   0   8       28.07       12.19     10.16 o 
  14   0   8      300.21      296.56     26.41 o 
  16   0   8       11.58       -3.05     12.19 o 
  18   0   8       81.67       68.05     19.30 o 
  20   0   8       16.94       22.34     17.27 o 
  22   0   8        8.05       -8.12     16.25 o 
 -25   1   8       15.62       28.95     12.93 o 
 -23   1   8        1.84       -5.60      9.68 o 
 -21   1   8       29.42       18.79     10.77 o 
 -19   1   8      504.75      392.34     23.87 o 
 -17   1   8       13.91       16.50      9.14 o 
 -15   1   8      171.05      169.41      9.77 o 
 -13   1   8      266.69      252.89     10.28 o 
 -11   1   8      120.78      125.84      8.83 o 
  -9   1   8      237.59      181.67      9.55 o 
  -7   1   8      123.26       86.14      5.65 o 
  -5   1   8      345.21      391.54      9.06 o 
  -3   1   8     1112.81      907.25     11.53 o 
  -1   1   8       17.56       42.14      2.63 o 
   1   1   8     2729.61     2566.58     27.89 o 
   3   1   8     1230.61      996.83     14.72 o 
   5   1   8       15.90       30.65      3.87 o 
   7   1   8        3.67       -0.17      2.61 o 
   9   1   8      551.75      537.34     16.23 o 
  11   1   8      193.69      227.56     30.47 o 
  13   1   8      221.81      197.69     14.71 o 
  15   1   8      202.82      209.48     16.52 o 
  17   1   8      144.39      171.09     16.47 o 
  19   1   8       13.18       15.78     10.70 o 
  21   1   8       16.40       -1.02     12.21 o 
 -26   2   8        1.69      -10.00     11.42 o 
 -24   2   8        6.40       10.02     17.27 o 
 -22   2   8        2.91        7.94      9.98 o 
 -20   2   8        1.86        4.02      8.24 o 
 -18   2   8       74.08      110.39     13.27 o 
 -16   2   8       37.33       52.08     10.16 o 
 -14   2   8      200.16      223.21     10.60 o 
 -12   2   8      196.00      180.98     12.88 o 
 -10   2   8      235.54      264.32      9.97 o 
  -8   2   8     1237.72     1193.80     20.81 o 
  -6   2   8      627.27      707.10     14.89 o 
  -4   2   8     3943.11     3753.01     38.49 o 
  -2   2   8     1247.92     1086.84     15.43 o 
   0   2   8     3492.91     3904.82     35.30 o 
   2   2   8      562.85      498.87      9.32 o 
   4   2   8      238.21      215.91      7.11 o 
   6   2   8     1563.17     1470.79     21.89 o 
   8   2   8       59.03       67.04      8.50 o 
  10   2   8      427.97      407.26     17.50 o 
  12   2   8      487.60      462.04     20.07 o 
  14   2   8       12.13       23.89      8.78 o 
  16   2   8      263.28      263.18     20.82 o 
  18   2   8        8.02        3.31      9.68 o 
  20   2   8        0.95       -9.34      9.34 o 
 -25   3   8        0.72      -14.22     14.22 o 
 -23   3   8        0.01       -9.25      9.25 o 
 -21   3   8       44.48       26.28     11.11 o 
 -19   3   8       39.38       23.71     16.25 o 
 -17   3   8      106.05      104.61     27.93 o 
 -15   3   8      208.14      206.13     11.20 o 
 -13   3   8       14.35       29.01      5.93 o 
 -11   3   8        7.18       31.44      5.80 o 
  -9   3   8        5.31       16.69      4.27 o 
  -7   3   8      233.08      294.41     11.70 o 
  -5   3   8      169.71      184.58      8.36 o 
  -3   3   8      342.72      378.64     13.12 o 
  -1   3   8      811.29      605.97     15.55 o 
   1   3   8      728.42      701.20     10.36 o 
   3   3   8       55.02       69.68      4.39 o 
   5   3   8        1.02       -1.97      3.57 o 
   7   3   8        0.30       -2.28      3.68 o 
   9   3   8        0.51       -5.61      5.61 o 
  11   3   8      124.23      131.27     18.79 o 
  13   3   8       49.90       53.46     13.71 o 
  15   3   8       12.23        5.69      8.96 o 
  17   3   8       68.55       78.99     13.99 o 
  19   3   8       13.23       23.36     16.25 o 
 -24   4   8       15.28       30.73     13.99 o 
 -22   4   8       17.35      -10.05     10.05 o 
 -20   4   8      134.59      137.82     17.77 o 
 -18   4   8        1.95        2.44      8.96 o 
 -16   4   8       88.18       96.30     13.20 o 
 -14   4   8      224.13      249.09     12.24 o 
 -12   4   8      298.66      299.38     12.45 o 
 -10   4   8      100.38       87.09      7.47 o 
  -8   4   8      832.43      814.60     36.05 o 
  -6   4   8      195.09      188.95     12.19 o 
  -4   4   8      276.98      302.32     11.33 o 
  -2   4   8       94.35      120.29      8.55 o 
   0   4   8       90.70       81.25     15.80 o 
   2   4   8      166.07      138.27     11.22 o 
   4   4   8       71.24       67.07     12.19 o 
   6   4   8        0.27       -3.05      6.34 o 
   8   4   8      988.74      992.98     27.31 o 
  10   4   8       13.80       35.55     14.22 o 
  12   4   8       26.93       12.19     12.19 o 
  14   4   8        0.00       46.72     17.27 o 
  16   4   8        0.57        4.06     14.22 o 
  18   4   8        4.66       12.19     15.23 o 
  20   4   8        0.12       -9.14     13.20 o 
 -23   5   8        1.95      -12.19     17.27 o 
 -21   5   8       10.85       17.27     17.27 o 
 -19   5   8       37.49        0.00     14.22 o 
 -17   5   8      149.92      152.34     23.36 o 
 -15   5   8       36.53       37.58      9.68 o 
 -13   5   8        3.56       18.72      8.24 o 
 -11   5   8      102.67       76.11     10.39 o 
  -9   5   8      682.00      662.03     22.61 o 
  -7   5   8      188.56      204.71     13.64 o 
  -5   5   8      219.59      228.89     10.93 o 
  -3   5   8      522.01      507.46     19.02 o 
  -1   5   8       15.38       16.38      6.24 o 
   1   5   8       82.48       89.45     10.04 o 
   3   5   8        1.58       -5.59      6.46 o 
   5   5   8      580.35      572.81     28.44 o 
   7   5   8     1030.56     1049.13     39.61 o 
   9   5   8        4.80       21.33     14.22 o 
  11   5   8        1.07        6.09     13.20 o 
  13   5   8       64.45       39.61     16.25 o 
  15   5   8        9.27       24.37     16.25 o 
  17   5   8        8.44        6.09     15.23 o 
 -20   6   8        7.42       24.37     18.28 o 
 -18   6   8       57.40       23.36     16.25 o 
 -16   6   8       39.11       58.91     18.28 o 
 -14   6   8        7.50       20.78      9.25 o 
 -12   6   8       40.46       34.31      9.98 o 
 -10   6   8       73.81       66.02     10.39 o 
  -8   6   8       21.70       10.99      7.80 o 
  -6   6   8      111.19      126.04     21.84 o 
  -4   6   8      484.13      452.36     19.74 o 
  -2   6   8       11.64       18.20      8.53 o 
   0   6   8       53.47       64.94     10.25 o 
   2   6   8       14.09       41.66      9.34 o 
   4   6   8      265.93      255.48     28.95 o 
   6   6   8        1.21      -11.17     11.17 o 
   8   6   8       41.49       41.19     10.77 o 
  10   6   8       18.38       38.59     16.25 o 
  12   6   8        0.00       17.27     15.23 o 
  14   6   8        7.17       14.22     15.23 o 
  16   6   8       22.65       33.52     18.28 o 
 -19   7   8        6.40       -7.11     16.25 o 
 -17   7   8        0.90       -4.06     14.22 o 
 -15   7   8       15.16       21.43     14.73 o 
 -13   7   8        3.10       -8.24      8.24 o 
 -11   7   8       19.06       27.56     14.22 o 
  -9   7   8       14.58       26.56      9.25 o 
  -7   7   8        6.08        0.93      8.05 o 
  -5   7   8        5.60        0.51      8.62 o 
  -3   7   8       46.08       26.36     16.25 o 
  -1   7   8      302.76      332.27     19.35 o 
   1   7   8      172.40      178.16     15.43 o 
   3   7   8        7.36        5.40      8.96 o 
   5   7   8      122.64      130.43     14.71 o 
   7   7   8       17.50       18.76     10.70 o 
   9   7   8       17.59       21.33     14.22 o 
  11   7   8        6.22       19.30     17.27 o 
  13   7   8        1.11        0.00     14.22 o 
  15   7   8        0.08      -12.19     17.27 o 
 -14   8   8        0.74       28.44     17.27 o 
 -12   8   8       44.22       56.35     12.93 o 
 -10   8   8        2.75       -2.03     13.71 o 
  -8   8   8       10.54       17.30     10.25 o 
  -6   8   8       59.66       74.14     19.30 o 
  -4   8   8        3.59       21.87     10.70 o 
  -2   8   8        0.03       -7.07      8.78 o 
   0   8   8       13.67        6.66      9.52 o 
   2   8   8       32.10       32.04     11.70 o 
   4   8   8       44.74       66.07     13.59 o 
   6   8   8       16.28       21.33     11.70 o 
   8   8   8        0.02       -2.10     10.70 o 
  10   8   8        0.08        8.12     17.27 o 
  12   8   8        3.86       24.37     19.30 o 
 -13   9   8        3.16      -17.27     17.27 o 
 -11   9   8        0.25        2.03     16.25 o 
  -9   9   8        3.25        2.03     18.28 o 
  -7   9   8        2.15        8.12     17.27 o 
  -5   9   8        8.27       22.34     17.27 o 
  -3   9   8        3.28        0.00     16.25 o 
  -1   9   8        5.40        6.09     17.27 o 
   1   9   8        0.74        0.00     16.25 o 
   3   9   8       18.19       20.02     16.25 o 
   5   9   8        0.25        3.97     11.70 o 
   7   9   8        0.14       -0.90     12.15 o 
   9   9   8        0.19       -4.06     17.27 o 
  -6  10   8        0.15       22.34     20.31 o 
  -4  10   8        0.09      -17.27     17.27 o 
  -2  10   8        3.15       55.86     23.36 o 
   0  10   8       14.34       13.20     20.31 o 
   2  10   8        7.73      -12.19     19.30 o 
 -25   1   9        1.73       14.74     12.55 o 
 -23   1   9        2.41        4.90     10.39 o 
 -21   1   9       50.70       34.83     12.70 o 
 -19   1   9       10.31        1.31     14.73 o 
 -17   1   9       38.07       46.84     25.39 o 
 -15   1   9        4.15       -0.21      4.91 o 
 -13   1   9      136.45      162.29      9.10 o 
 -11   1   9     2755.17     2733.97     39.05 o 
  -9   1   9       21.40       31.00      4.62 o 
  -7   1   9     2211.74     2170.39     31.04 o 
  -5   1   9        0.12        3.85      2.16 o 
  -3   1   9     1582.74     1379.32     15.72 o 
  -1   1   9     2198.59     2348.86     22.15 o 
   1   1   9        9.38       14.08      2.35 o 
   3   1   9     2369.13     2342.49     27.23 o 
   5   1   9      646.01      700.95     14.02 o 
   7   1   9      156.05      168.01      6.92 o 
   9   1   9     1040.29     1030.47     20.81 o 
  11   1   9       15.01       13.20      7.18 o 
  13   1   9       32.83       49.74     10.39 o 
  15   1   9      121.45      162.22     36.05 o 
  17   1   9       40.64       24.62     10.39 o 
  19   1   9       12.69        0.00      9.34 o 
  21   1   9       12.69       24.04     21.33 o 
 -26   2   9        0.22      -11.70     11.70 o 
 -24   2   9        9.49        4.52     22.34 o 
 -22   2   9        4.84        7.79     12.19 o 
 -20   2   9       24.04       21.82      9.68 o 
 -18   2   9      610.26      644.84     25.43 o 
 -16   2   9       31.29       53.85     10.05 o 
 -14   2   9       63.85       62.48      7.16 o 
 -12   2   9        2.00        2.71      4.10 o 
 -10   2   9      188.05      268.41     10.09 o 
  -8   2   9       41.90       45.32      5.05 o 
  -6   2   9      164.47      149.39      7.68 o 
  -4   2   9      800.40      818.30     11.19 o 
  -2   2   9     1931.99     1787.75     20.29 o 
   0   2   9      477.42      471.62      8.29 o 
   2   2   9     3110.89     3216.54     32.60 o 
   4   2   9      212.44      223.63      7.58 o 
   6   2   9       87.00      109.68     10.55 o 
   8   2   9       36.65       34.17      6.19 o 
  10   2   9       88.56       85.37     10.25 o 
  12   2   9      371.85      310.11     17.50 o 
  14   2   9      120.52      131.38     14.36 o 
  16   2   9       70.72       94.34     26.91 o 
  18   2   9        1.43        2.86      9.68 o 
  20   2   9       25.46       25.31     12.87 o 
 -25   3   9        0.46       -3.82     11.83 o 
 -23   3   9        2.44        5.38     16.76 o 
 -21   3   9        1.29       -8.86      8.96 o 
 -19   3   9      232.91      231.41     38.09 o 
 -17   3   9      308.10      314.54     19.02 o 
 -15   3   9      476.29      502.96     16.13 o 
 -13   3   9      159.41      140.60      9.14 o 
 -11   3   9       23.15       33.93      6.08 o 
  -9   3   9        4.97        2.95      3.68 o 
  -7   3   9     2403.46     2485.04     34.78 o 
  -5   3   9      692.65      704.26     10.70 o 
  -3   3   9     6129.06     6169.51     75.01 o 
  -1   3   9     5147.30     4777.55     51.14 o 
   1   3   9       10.88       15.61      2.70 o 
   3   3   9      208.39      187.99      6.82 o 
   5   3   9      325.11      270.62      8.66 o 
   7   3   9       36.80       59.49      7.33 o 
   9   3   9      131.81      116.60     10.98 o 
  11   3   9       39.23       27.97      8.53 o 
  13   3   9       48.15       59.27     11.42 o 
  15   3   9       23.28       20.82     10.05 o 
  17   3   9        1.62       21.33     15.23 o 
  19   3   9        0.10        5.08     16.25 o 
 -24   4   9        3.80        8.29     12.87 o 
 -22   4   9       39.00       24.67     20.82 o 
 -20   4   9       27.01       53.67     12.93 o 
 -18   4   9       18.52       15.74      8.62 o 
 -16   4   9        6.39        8.63      7.90 o 
 -14   4   9      553.82      518.49     16.65 o 
 -12   4   9      184.26      144.50     12.21 o 
 -10   4   9        3.54       -0.48      8.12 o 
  -8   4   9       13.48       19.46      6.79 o 
  -6   4   9      208.92      209.58     10.52 o 
  -4   4   9      673.48      575.71     17.27 o 
  -2   4   9      575.64      638.32     17.67 o 
   0   4   9       44.90       55.66      6.84 o 
   2   4   9        0.35        1.62      4.18 o 
   4   4   9      142.75      154.37     11.96 o 
   6   4   9      438.20      372.73     22.34 o 
   8   4   9        7.06       21.50      8.24 o 
  10   4   9      459.09      456.01     30.47 o 
  12   4   9       55.99       44.69     16.25 o 
  14   4   9      325.00      371.72     32.50 o 
  16   4   9       42.58       69.06     19.30 o 
  18   4   9        3.63       56.87     18.28 o 
 -23   5   9        7.78       -9.14     17.27 o 
 -21   5   9       24.40       52.81     20.31 o 
 -19   5   9        4.14        4.06     14.22 o 
 -17   5   9       85.85       81.25     19.30 o 
 -15   5   9       35.02       40.74     10.70 o 
 -13   5   9       51.44       38.14      9.98 o 
 -11   5   9      136.50      159.86     13.27 o 
  -9   5   9        3.40       -5.61      5.61 o 
  -7   5   9      318.48      273.65     15.03 o 
  -5   5   9      351.03      355.70     13.87 o 
  -3   5   9      323.94      351.32     29.45 o 
  -1   5   9       18.52       17.27      6.70 o 
   1   5   9      207.37      191.29     15.40 o 
   3   5   9       11.22       12.04     11.68 o 
   5   5   9      106.78       93.44     16.25 o 
   7   5   9      124.35      120.86     17.27 o 
   9   5   9       90.52      158.44     22.34 o 
  11   5   9        2.34        7.11     12.19 o 
  13   5   9        1.63       -1.02     13.20 o 
  15   5   9        2.84        0.00     13.20 o 
  17   5   9       10.75      -11.17     14.22 o 
 -20   6   9       19.99       20.31     17.27 o 
 -18   6   9        0.33        6.09     14.22 o 
 -16   6   9        8.62       12.15      9.68 o 
 -14   6   9        1.28       -1.59     13.20 o 
 -12   6   9      105.51      114.78     15.74 o 
 -10   6   9        0.00        2.81      7.51 o 
  -8   6   9        4.47       13.87      8.05 o 
  -6   6   9      151.17      154.33     11.11 o 
  -4   6   9       56.80       52.34     10.39 o 
  -2   6   9      249.98      316.33     16.87 o 
   0   6   9       53.57       71.15     11.17 o 
   2   6   9      110.91       97.17     12.21 o 
   4   6   9      182.49      201.64     15.33 o 
   6   6   9        0.32        8.12     13.20 o 
   8   6   9       17.88       20.72     16.76 o 
  10   6   9       70.88       52.81     18.28 o 
  12   6   9        4.64       11.17     14.22 o 
  14   6   9        6.78        0.00     15.23 o 
  16   6   9       18.01       31.48     19.30 o 
 -19   7   9        7.14        0.00     16.25 o 
 -17   7   9        5.93       14.22     16.25 o 
 -15   7   9       10.61       16.39     10.66 o 
 -13   7   9       35.44       58.83     12.21 o 
 -11   7   9       92.32       96.59     14.22 o 
  -9   7   9       17.02       14.87      8.78 o 
  -7   7   9      109.43      130.14     14.36 o 
  -5   7   9       46.64       45.70     11.11 o 
  -3   7   9       59.82       38.10     10.39 o 
  -1   7   9        0.73       24.88     11.68 o 
   1   7   9        4.87        0.42      8.53 o 
   3   7   9        1.67       -3.72      8.26 o 
   5   7   9        0.62       -3.89      8.53 o 
   7   7   9       40.36       32.38     11.83 o 
   9   7   9        0.72        4.06     15.23 o 
  11   7   9        1.04       12.19     17.27 o 
  13   7   9        4.40        4.06     17.27 o 
 -16   8   9        3.77       -4.06     15.23 o 
 -14   8   9        4.69       15.54     11.83 o 
 -12   8   9        0.17        5.39     10.39 o 
 -10   8   9        4.09        0.87      9.98 o 
  -8   8   9       30.76       21.26     10.70 o 
  -6   8   9       81.90       86.33     21.33 o 
  -4   8   9        2.34       -8.96      8.96 o 
  -2   8   9       93.34       99.95     13.88 o 
   0   8   9       12.54       26.28     11.68 o 
   2   8   9       17.80       23.43     10.70 o 
   4   8   9       14.53       27.61     11.42 o 
   6   8   9        0.05       -5.95      9.75 o 
   8   8   9        1.46       -3.99      8.59 o 
  10   8   9        0.18       11.17     17.27 o 
  12   8   9        3.83       17.27     19.30 o 
 -13   9   9        0.38        9.14     19.30 o 
 -11   9   9        3.23       -9.14     16.25 o 
  -9   9   9       61.46       48.75     21.33 o 
  -7   9   9        0.62        2.03     17.27 o 
  -5   9   9        0.51       -3.05     17.27 o 
  -3   9   9        1.20       -2.03     16.25 o 
  -1   9   9        4.44       23.36     18.28 o 
   1   9   9        0.15       11.73     11.70 o 
   3   9   9        1.06        5.91     11.83 o 
   5   9   9        1.22        9.20     24.88 o 
   7   9   9        8.88       22.80     43.16 o 
  -4  10   9        0.42      -18.28     18.28 o 
  -2  10   9        0.92       42.66     22.34 o 
   0  10   9        0.37      -13.20     18.28 o 
 -26   0  10       25.62       21.33     18.28 o 
 -24   0  10        6.94        2.03     16.25 o 
 -22   0  10       60.78       42.66     18.28 o 
 -20   0  10       44.97       25.39     14.22 o 
 -18   0  10     2263.41     2331.86     73.12 o 
 -16   0  10       82.26      104.54     10.49 o 
 -14   0  10      816.67      856.24     24.29 o 
 -12   0  10     1411.47     1273.77     30.47 o 
 -10   0  10      502.77      464.81     23.87 o 
  -8   0  10     1165.06     1158.82     36.56 o 
  -6   0  10     1408.32     1592.24     31.81 o 
  -4   0  10     2887.81     2943.88     63.48 o 
  -2   0  10        2.12        2.42      2.69 o 
   0   0  10    10794.17    10242.51    121.59 o 
   2   0  10     7855.11     7843.14    339.22 o 
   4   0  10        0.14       -0.51      4.13 o 
   6   0  10      188.57      222.15      9.54 o 
   8   0  10      574.60      483.13     40.12 o 
  10   0  10      553.73      507.81     28.44 o 
  12   0  10       57.69       34.53     13.20 o 
  14   0  10      445.48      502.73     31.48 o 
  16   0  10        8.68       27.42     14.22 o 
  18   0  10       12.08       18.28     15.23 o 
  20   0  10        6.20       25.39     18.28 o 
 -25   1  10        0.68       -9.57     13.20 o 
 -23   1  10        2.59        0.34      9.68 o 
 -21   1  10       10.06       -1.50     12.19 o 
 -19   1  10       24.48        6.52      8.53 o 
 -17   1  10      634.28      561.49     32.50 o 
 -15   1  10      952.34      957.11     21.74 o 
 -13   1  10      484.09      505.48     15.00 o 
 -11   1  10      288.01      293.91     11.11 o 
  -9   1  10       26.13       11.45      4.02 o 
  -7   1  10      992.77     1002.67     18.93 o 
  -5   1  10      279.66      389.91      9.47 o 
  -3   1  10      106.32      100.28      4.16 o 
  -1   1  10     5179.59     4601.12     38.76 o 
   1   1  10     1704.59     1773.25     19.04 o 
   3   1  10       60.90       44.18      4.46 o 
   5   1  10       28.42       33.38      4.73 o 
   7   1  10      138.36      166.32      7.08 o 
   9   1  10       40.42       61.83      7.41 o 
  11   1  10       31.27       24.20      8.24 o 
  13   1  10       49.24       51.10     10.39 o 
  15   1  10      123.81      123.57     14.71 o 
  17   1  10      145.30      150.06     17.24 o 
  19   1  10        0.05        8.52     11.11 o 
 -26   2  10       26.50       39.61     21.33 o 
 -24   2  10        0.09       -0.51     10.77 o 
 -22   2  10       14.94       23.36     16.25 o 
 -20   2  10        0.00       -6.09      7.90 o 
 -18   2  10        0.41        7.62      8.62 o 
 -16   2  10       19.01       39.60      7.58 o 
 -14   2  10      172.93      168.45     10.98 o 
 -12   2  10       14.71       16.33      4.86 o 
 -10   2  10      212.62      183.22      9.10 o 
  -8   2  10      416.63      437.18     12.38 o 
  -6   2  10     1315.24     1359.49     19.65 o 
  -4   2  10     4296.48     4066.00     41.49 o 
  -2   2  10    12713.60    13092.77    129.94 o 
   0   2  10      725.04      631.25     12.83 o 
   2   2  10      469.45      462.79     11.48 o 
   4   2  10       14.06       14.69      4.10 o 
   6   2  10      577.36      538.68     12.79 o 
   8   2  10        4.94        5.42      4.69 o 
  10   2  10      105.63      100.44      9.10 o 
  12   2  10       62.19       38.12      9.34 o 
  14   2  10      344.29      350.44     19.66 o 
  16   2  10      100.20      117.28     16.25 o 
  18   2  10        3.06       -2.47      9.98 o 
  20   2  10        1.26        8.83     11.83 o 
 -25   3  10        0.01      -11.70     11.70 o 
 -23   3  10        7.99       36.21     12.55 o 
 -21   3  10       46.84       50.53     17.77 o 
 -19   3  10      246.72      265.98     31.48 o 
 -17   3  10      416.12      419.95     32.50 o 
 -15   3  10      212.36      182.72     11.49 o 
 -13   3  10      260.99      271.84     12.00 o 
 -11   3  10     1389.80     1318.06     25.09 o 
  -9   3  10       47.43       70.07      6.94 o 
  -7   3  10       77.01       62.63      6.86 o 
  -5   3  10        0.13        4.14      2.42 o 
  -3   3  10     1731.77     1442.82     29.84 o 
  -1   3  10      841.86      787.52     19.33 o 
   1   3  10     1126.96     1068.01     28.73 o 
   3   3  10      131.91      165.78      8.73 o 
   5   3  10      178.74      159.95      8.50 o 
   7   3  10       19.85       14.00      4.39 o 
   9   3  10       61.92      105.62     17.27 o 
  11   3  10       54.01       49.77     15.23 o 
  13   3  10      219.16      175.70     23.36 o 
  15   3  10       36.69       35.55     16.25 o 
  17   3  10        4.61        1.02     14.22 o 
  19   3  10       23.41        8.12     17.27 o 
 -24   4  10       16.52       25.39     19.30 o 
 -22   4  10       13.19       29.45     18.28 o 
 -20   4  10       29.95       53.83     18.28 o 
 -18   4  10       13.08       -2.03     12.19 o 
 -16   4  10        3.39       -1.48     10.66 o 
 -14   4  10       28.49       35.93      8.96 o 
 -12   4  10       95.99       91.73     11.11 o 
 -10   4  10     1166.21     1239.49     32.29 o 
  -8   4  10      306.68      262.93     14.71 o 
  -6   4  10        0.13        5.51      4.86 o 
  -4   4  10       49.53       47.40      9.26 o 
  -2   4  10        2.56        5.55      4.86 o 
   0   4  10        5.10        9.53      4.86 o 
   2   4  10      275.43      349.23     19.12 o 
   4   4  10       76.94       54.84     12.19 o 
   6   4  10      202.57      207.19     18.28 o 
   8   4  10      236.13      309.76     27.42 o 
  10   4  10        1.55       -2.03     11.17 o 
  12   4  10        0.01        5.08     13.20 o 
  14   4  10       14.52       23.36     15.23 o 
  16   4  10        0.50        4.06     16.25 o 
  18   4  10        0.02        3.05     14.22 o 
 -23   5  10        5.51      -15.23     15.23 o 
 -21   5  10       14.62       33.52     17.27 o 
 -19   5  10        2.01       14.22     15.23 o 
 -17   5  10        1.97       -1.02     12.19 o 
 -15   5  10       69.49       81.12     12.15 o 
 -13   5  10       17.38        7.11      7.90 o 
 -11   5  10        4.53        0.64      6.57 o 
  -9   5  10      380.62      391.06     18.67 o 
  -7   5  10       88.07       76.08     10.39 o 
  -5   5  10       18.98       19.97      6.12 o 
  -3   5  10       27.85       28.25      7.80 o 
  -1   5  10       17.30       15.38      7.51 o 
   1   5  10      341.91      356.21     34.02 o 
   3   5  10      393.84      363.92     51.80 o 
   5   5  10       28.70       27.42     13.20 o 
   7   5  10      442.98      399.14     26.41 o 
   9   5  10       55.84       62.97     17.27 o 
  11   5  10        8.25       36.56     16.25 o 
  13   5  10        0.51        3.05     13.20 o 
  15   5  10        0.04        6.09     14.22 o 
  17   5  10        7.06        7.11     16.25 o 
 -20   6  10        1.24       -7.11     16.25 o 
 -18   6  10        4.59        9.14     16.25 o 
 -16   6  10       50.70       77.60     12.87 o 
 -14   6  10        9.59        4.83      8.96 o 
 -12   6  10       35.80       47.18     13.71 o 
 -10   6  10       36.44       22.12      9.68 o 
  -8   6  10       10.76        9.65      8.62 o 
  -6   6  10        0.39       -2.59      5.98 o 
  -4   6  10        0.08       15.74      8.63 o 
  -2   6  10      287.64      285.05     16.87 o 
   0   6  10       22.24       19.97      8.53 o 
   2   6  10       39.91       44.13     10.39 o 
   4   6  10       42.25       53.33     10.77 o 
   6   6  10      115.04       98.52     17.27 o 
   8   6  10        0.20       -1.02     11.17 o 
  10   6  10        3.41       10.16     14.22 o 
  12   6  10       16.38        6.09     14.22 o 
  14   6  10        6.37        3.05     15.23 o 
  16   6  10        6.08       38.59     20.31 o 
 -19   7  10        1.19       17.27     19.30 o 
 -17   7  10        0.11       -9.14     15.23 o 
 -15   7  10        1.65        0.77     12.19 o 
 -13   7  10        0.14       16.25     10.05 o 
 -11   7  10        0.94        0.31      9.25 o 
  -9   7  10        1.36        0.34      8.53 o 
  -7   7  10        6.56        8.67      9.25 o 
  -5   7  10       32.56       50.06     10.70 o 
  -3   7  10       11.27       13.43      9.52 o 
  -1   7  10       76.52       74.42     12.87 o 
   1   7  10      182.82      158.39     21.33 o 
   3   7  10       24.15       12.41      9.68 o 
   5   7  10        0.93        0.19      9.68 o 
   7   7  10        0.43       -6.09      9.52 o 
   9   7  10       18.93       -2.03     14.22 o 
  11   7  10        7.60       -6.09     15.23 o 
  13   7  10       13.93       31.48     20.31 o 
 -16   8  10        0.47        3.95     12.55 o 
 -14   8  10        5.13       -9.68      9.68 o 
 -12   8  10        0.19       -3.29     12.19 o 
 -10   8  10        0.01       -2.63     10.66 o 
  -8   8  10        1.27       -4.10      9.01 o 
  -6   8  10        3.14        8.12     15.23 o 
  -4   8  10        8.00       12.73     10.70 o 
  -2   8  10        7.24       -9.52      9.52 o 
   0   8  10       10.63        9.36     11.17 o 
   2   8  10       16.96        2.28     10.39 o 
   4   8  10        5.62        7.98     10.66 o 
   6   8  10        5.75        1.08     10.70 o 
   8   8  10        0.01       -6.30     10.70 o 
  10   8  10        0.82        6.09     17.27 o 
 -11   9  10        6.39       10.16     18.28 o 
  -9   9  10        3.18       28.44     19.30 o 
  -7   9  10        9.46       26.41     19.30 o 
  -5   9  10        0.35       49.77     20.31 o 
  -3   9  10        0.42      -10.70     10.70 o 
  -1   9  10       17.98       -7.14     11.42 o 
   1   9  10       23.90       20.11     12.55 o 
   3   9  10        0.32       11.35     11.96 o 
   5   9  10        0.12      -11.42     11.42 o 
   7   9  10        2.65       -7.48     15.74 o 
 -25   1  11        2.16        3.79     14.22 o 
 -23   1  11        9.46       18.12     11.11 o 
 -21   1  11       48.54       40.49     11.11 o 
 -19   1  11      129.37      119.98     13.99 o 
 -17   1  11       10.11       19.30      8.62 o 
 -15   1  11      216.16      262.83     12.10 o 
 -13   1  11        4.01        2.48      4.62 o 
 -11   1  11       64.38       59.68      6.63 o 
  -9   1  11     1441.64     1473.68     25.57 o 
  -7   1  11     1268.47     1217.61     22.00 o 
  -5   1  11        1.17       -0.24      2.23 o 
  -3   1  11     1934.18     1855.40     26.01 o 
  -1   1  11     6371.94     6067.49     49.95 o 
   1   1  11     2741.99     2287.15     25.00 o 
   3   1  11       14.36        8.45      3.51 o 
   5   1  11       23.56       25.90      4.29 o 
   7   1  11      360.65      391.57     12.65 o 
   9   1  11        3.04        9.37      5.38 o 
  11   1  11       34.83       42.60      9.68 o 
  13   1  11      354.72      301.25     19.02 o 
  15   1  11       24.38       26.83     10.39 o 
  17   1  11       33.63       29.64     11.83 o 
  19   1  11       24.45       25.51     12.55 o 
 -24   2  11        8.17       19.79     11.83 o 
 -22   2  11       13.56       12.95      9.98 o 
 -20   2  11       41.05       34.02     10.77 o 
 -18   2  11      178.47      226.72     17.19 o 
 -16   2  11        0.93        8.46      6.45 o 
 -14   2  11       48.27       57.20      7.31 o 
 -12   2  11      430.21      421.17     14.05 o 
 -10   2  11        0.88        4.94      4.02 o 
  -8   2  11      251.32      243.14      9.70 o 
  -6   2  11        0.01        0.46      2.76 o 
  -4   2  11      290.34      326.25      7.93 o 
  -2   2  11      470.41      481.50     11.74 o 
   0   2  11      136.59      153.53      5.87 o 
   2   2  11        3.88        0.78      2.26 o 
   4   2  11      192.50      178.55      7.58 o 
   6   2  11      212.06      208.01     15.19 o 
   8   2  11       95.89       99.05      8.98 o 
  10   2  11      108.49       94.79      9.53 o 
  12   2  11       12.12       16.76      8.62 o 
  14   2  11       46.29       42.15     10.77 o 
  16   2  11       32.93       34.75     18.28 o 
  18   2  11        0.51       22.90     11.83 o 
 -25   3  11        1.06      -11.83     11.83 o 
 -23   3  11        0.30        7.99     11.11 o 
 -21   3  11        0.05        7.73     12.70 o 
 -19   3  11       19.55       10.94     21.33 o 
 -17   3  11       32.41       38.72     12.70 o 
 -15   3  11        0.49       -0.33      6.06 o 
 -13   3  11       14.06       11.45      5.71 o 
 -11   3  11      424.75      444.52     15.72 o 
  -9   3  11        5.04        4.57      4.19 o 
  -7   3  11      198.14      193.96     12.21 o 
  -5   3  11     1521.34     1570.85     28.13 o 
  -3   3  11     1072.19      939.95     20.70 o 
  -1   3  11      803.80      839.33     20.32 o 
   1   3  11        2.25        3.32      3.35 o 
   3   3  11      214.63      213.58     13.14 o 
   5   3  11      354.10      391.01     22.34 o 
   7   3  11      453.21      406.80     21.84 o 
   9   3  11      557.45      522.03     31.48 o 
  11   3  11       22.04       24.37     13.20 o 
  13   3  11       27.98       37.58     16.25 o 
  15   3  11        0.56       -2.03     14.22 o 
  17   3  11       24.72       44.69     19.30 o 
 -24   4  11        4.59       18.28     18.28 o 
 -22   4  11       24.19       15.23     17.27 o 
 -20   4  11      105.79       99.53     22.34 o 
 -18   4  11       32.51       35.55     15.23 o 
 -16   4  11       77.44       69.85     11.11 o 
 -14   4  11      495.62      454.11     20.46 o 
 -12   4  11        4.76        9.39      7.07 o 
 -10   4  11        0.71        4.06      7.18 o 
  -8   4  11      477.53      457.99     24.88 o 
  -6   4  11     1163.72     1158.95     24.82 o 
  -4   4  11      685.60      658.70     18.16 o 
  -2   4  11      240.87      247.36     24.52 o 
   0   4  11      120.90       76.92     11.19 o 
   2   4  11      162.64      129.40     15.74 o 
   4   4  11      105.80       98.52     14.22 o 
   6   4  11        0.02       -5.08     10.16 o 
   8   4  11     1523.11     1526.47     57.89 o 
  10   4  11       59.93       61.95     17.27 o 
  12   4  11        1.05       22.34     15.23 o 
  14   4  11       49.02       85.31     19.30 o 
  16   4  11        7.74       11.17     16.25 o 
  18   4  11        0.08       -7.11     15.23 o 
 -23   5  11        0.35        2.03     18.28 o 
 -21   5  11        5.79       13.20     17.27 o 
 -19   5  11       40.30       48.75     19.30 o 
 -17   5  11        6.81       27.42     15.23 o 
 -15   5  11        5.73        8.17      8.96 o 
 -13   5  11      205.50      232.45     16.77 o 
 -11   5  11       58.30       88.74     11.70 o 
  -9   5  11      136.36      139.55     13.71 o 
  -7   5  11       45.92       39.06      8.96 o 
  -5   5  11      790.76      850.94     22.07 o 
  -3   5  11       53.62       45.64      9.68 o 
  -1   5  11      127.59      107.44     11.49 o 
   1   5  11       92.55       80.90     10.39 o 
   3   5  11       26.50       29.96      8.62 o 
   5   5  11       94.92       96.48     16.25 o 
   7   5  11        0.59        8.12     11.17 o 
   9   5  11        0.08      -11.17     11.17 o 
  11   5  11        0.53       -4.06     13.20 o 
  13   5  11       84.89      145.23     25.39 o 
  15   5  11        1.78       22.34     16.25 o 
 -20   6  11        0.43      -13.20     13.20 o 
 -18   6  11        0.42       20.31     16.25 o 
 -16   6  11        3.35        7.11     10.05 o 
 -14   6  11       36.63       47.01     11.42 o 
 -12   6  11        6.02        7.11      9.34 o 
 -10   6  11        2.43        1.52     12.70 o 
  -8   6  11      487.63      515.16     22.98 o 
  -6   6  11      156.75      174.73     13.65 o 
  -4   6  11       14.01       14.56      8.53 o 
  -2   6  11      408.74      380.96     19.74 o 
   0   6  11        0.01       -7.01      7.51 o 
   2   6  11        0.04        1.11      7.51 o 
   4   6  11       14.40       20.47      9.25 o 
   6   6  11       31.72       23.36     14.22 o 
   8   6  11       38.93       38.59     17.27 o 
  10   6  11       34.29       27.42     17.27 o 
  12   6  11       29.71       33.52     18.28 o 
  14   6  11        0.15        4.06     17.27 o 
 -19   7  11       14.03       32.50     20.31 o 
 -17   7  11       27.42       52.81     19.30 o 
 -15   7  11        0.32       -3.05     10.05 o 
 -13   7  11        0.75        5.08     10.05 o 
 -11   7  11       47.97       60.26     17.77 o 
  -9   7  11        0.02       11.68      9.98 o 
  -7   7  11        0.41       -3.30      8.53 o 
  -5   7  11        2.41        0.28      8.78 o 
  -3   7  11       56.29       75.76     12.15 o 
  -1   7  11      111.78       90.20     33.01 o 
   1   7  11        1.65        8.57      8.78 o 
   3   7  11        0.03       -1.38      8.96 o 
   5   7  11        0.48       11.56     10.25 o 
   7   7  11        0.81       -4.88      8.17 o 
   9   7  11       40.48       66.02     21.33 o 
  11   7  11       24.68        1.02     15.23 o 
  13   7  11       20.10       18.28     18.28 o 
 -16   8  11        0.01       17.54     13.27 o 
 -14   8  11        0.66       -0.51     10.77 o 
 -12   8  11        4.92       -9.98      9.98 o 
 -10   8  11       17.16       24.73     12.15 o 
  -8   8  11        0.81        2.03     15.23 o 
  -6   8  11        9.86       19.30     17.27 o 
  -4   8  11       27.11       37.07     14.73 o 
  -2   8  11        7.25       -2.73      9.25 o 
   0   8  11       11.34        2.97     15.23 o 
   2   8  11       12.88       13.88     10.70 o 
   4   8  11       15.37        8.06     23.87 o 
   6   8  11        0.73        2.87     12.15 o 
   8   8  11       28.39       14.89     12.55 o 
  10   8  11        0.27        5.40     17.77 o 
 -11   9  11        0.29       15.23     19.30 o 
  -9   9  11        0.31        4.06     18.28 o 
  -7   9  11        3.14        4.06     18.28 o 
  -5   9  11        0.45      -16.25     16.25 o 
  -3   9  11        3.53       12.71     12.55 o 
  -1   9  11        1.93       -8.82     17.77 o 
   1   9  11        5.19        2.76     27.93 o 
   3   9  11        2.44        5.68     12.15 o 
   5   9  11        4.69       -2.15     11.96 o 
 -26   0  12        1.73       -4.06     17.27 o 
 -24   0  12        2.95       -2.03     14.22 o 
 -22   0  12        3.30      -13.20     13.20 o 
 -20   0  12      204.72      222.42     25.39 o 
 -18   0  12        9.66        6.09     11.17 o 
 -16   0  12      592.18      590.89     26.41 o 
 -14   0  12     1307.34     1160.54     30.14 o 
 -12   0  12      500.79      467.21     27.93 o 
 -10   0  12       33.31       39.11      7.18 o 
  -8   0  12        9.45        8.12      6.09 o 
  -6   0  12       24.86       37.58      6.34 o 
  -4   0  12     6036.58     6142.97    133.93 o 
  -2   0  12     1834.13     1505.37     26.88 o 
   0   0  12     1498.48     1481.94     23.36 o 
   2   0  12     2354.61     2381.81     54.62 o 
   4   0  12       50.15       38.34     12.70 o 
   6   0  12      449.90      456.17     14.09 o 
   8   0  12       47.21       55.86     12.19 o 
  10   0  12      439.18      415.39     27.42 o 
  12   0  12      534.86      559.61     32.50 o 
  14   0  12       72.12       59.92     17.27 o 
  16   0  12        6.26       33.52     16.25 o 
  18   0  12       33.10       53.83     20.31 o 
 -25   1  12        6.08       -3.73     11.11 o 
 -23   1  12        2.10       -3.05      9.68 o 
 -21   1  12       12.80       11.56     10.39 o 
 -19   1  12       73.12       79.71     15.23 o 
 -17   1  12        2.94       -1.92      4.94 o 
 -15   1  12      242.19      229.19     19.31 o 
 -13   1  12       38.61       24.12      6.04 o 
 -11   1  12       20.35       20.74      5.21 o 
  -9   1  12       38.44       69.54     13.76 o 
  -7   1  12       50.28       62.41      5.24 o 
  -5   1  12      695.06      716.26     12.57 o 
  -3   1  12       14.13       32.81      4.01 o 
  -1   1  12     1369.49     1399.29     17.91 o 
   1   1  12       45.50       34.08      3.71 o 
   3   1  12       42.74       30.24      5.59 o 
   5   1  12      306.79      269.51      9.58 o 
   7   1  12      373.67      344.43     13.57 o 
   9   1  12       14.49        2.37      6.34 o 
  11   1  12      411.55      375.11     18.94 o 
  13   1  12      121.94      118.78     13.99 o 
  15   1  12        9.53       27.42     10.05 o 
  17   1  12        0.65       -9.68      9.68 o 
  19   1  12        0.32       11.17     12.21 o 
 -24   2  12        1.48        3.21     11.42 o 
 -22   2  12        0.33        4.93     18.79 o 
 -20   2  12        0.59       -2.21      8.24 o 
 -18   2  12      243.14      211.45     27.93 o 
 -16   2  12        0.04        9.42      8.31 o 
 -14   2  12      211.01      215.73     24.28 o 
 -12   2  12      365.28      355.88     13.28 o 
 -10   2  12       55.80       66.41     18.53 o 
  -8   2  12       55.36       63.86      6.27 o 
  -6   2  12      457.41      438.26     14.47 o 
  -4   2  12      413.15      421.95     22.49 o 
  -2   2  12      631.93      695.87     14.98 o 
   0   2  12      940.15      931.52     14.87 o 
   2   2  12        1.46       -2.14      2.14 o 
   4   2  12       11.51        6.70      3.87 o 
   6   2  12       46.88       53.90      6.19 o 
   8   2  12       68.93       75.51      8.35 o 
  10   2  12       43.34       29.21      8.78 o 
  12   2  12       36.03       34.28     10.66 o 
  14   2  12       24.63       15.62      9.25 o 
  16   2  12        2.50       21.33     16.25 o 
  18   2  12        0.42       11.17     18.28 o 
 -25   3  12        0.06       -3.19     12.55 o 
 -23   3  12        0.19        6.59     10.98 o 
 -21   3  12        2.57       -7.96      8.96 o 
 -19   3  12       28.20       48.75     11.49 o 
 -17   3  12       16.76       18.93      6.91 o 
 -15   3  12       17.48       26.57      7.22 o 
 -13   3  12        8.37        7.62      5.65 o 
 -11   3  12        7.84        2.03      9.14 o 
  -9   3  12        0.04        6.63      6.07 o 
  -7   3  12      133.80      126.83     11.11 o 
  -5   3  12      157.79      200.89     10.74 o 
  -3   3  12      149.57      134.20      9.54 o 
  -1   3  12      637.59      617.98     22.39 o 
   1   3  12      211.41      217.87     11.34 o 
   3   3  12      704.74      613.50     20.96 o 
   5   3  12      313.28      241.72     19.30 o 
   7   3  12      451.95      408.28     28.44 o 
   9   3  12      122.30      105.62     19.30 o 
  11   3  12      162.02      162.50     23.36 o 
  13   3  12        0.29       11.17     14.22 o 
  15   3  12       35.94       37.58     17.27 o 
  17   3  12        1.66       20.31     16.25 o 
 -24   4  12        0.19      -16.25     16.25 o 
 -22   4  12        2.23       27.42     19.30 o 
 -20   4  12       45.73       49.77     18.28 o 
 -18   4  12        0.03      -11.17     11.17 o 
 -16   4  12       27.02       11.68      8.62 o 
 -14   4  12        0.63        3.69     15.23 o 
 -12   4  12        0.14       10.54      7.51 o 
 -10   4  12      418.39      460.81     28.44 o 
  -8   4  12        3.67       10.97      7.07 o 
  -6   4  12        3.33       -0.45      5.06 o 
  -4   4  12      319.93      286.03     18.28 o 
  -2   4  12       22.95       20.12      7.51 o 
   0   4  12       97.55       85.94     22.34 o 
   2   4  12       66.55       56.70      9.34 o 
   4   4  12        3.04       -2.03      9.14 o 
   6   4  12      236.61      241.72     20.31 o 
   8   4  12        5.03        5.08     11.17 o 
  10   4  12       40.26       37.58     15.23 o 
  12   4  12       91.04       83.28     19.30 o 
  14   4  12       18.64       28.44     17.27 o 
  16   4  12       54.88       78.20     21.33 o 
 -21   5  12       18.57      -14.22     14.22 o 
 -19   5  12       23.28       37.58     17.27 o 
 -17   5  12       17.14       -0.88      8.63 o 
 -15   5  12        9.38        2.71     20.31 o 
 -13   5  12       17.88       29.53      9.25 o 
 -11   5  12       26.37       15.32      8.24 o 
  -9   5  12       11.08       22.99      9.14 o 
  -7   5  12        2.07       13.34      8.24 o 
  -5   5  12      368.54      404.43     22.45 o 
  -3   5  12       27.37       15.05      7.80 o 
  -1   5  12        0.12        8.02      7.11 o 
   1   5  12       12.52        3.91      7.07 o 
   3   5  12       12.32        5.32      7.51 o 
   5   5  12      150.36      167.58     19.30 o 
   9   5  12       35.25       48.75     17.27 o 
  11   5  12       79.25      100.55     22.34 o 
  13   5  12        8.53       33.52     18.28 o 
  15   5  12        1.99       35.55     19.30 o 
 -20   6  12        0.51        4.06     18.28 o 
 -18   6  12       34.71       49.77     19.30 o 
 -16   6  12       20.12       26.31     11.83 o 
 -14   6  12        2.67       10.28      9.65 o 
 -12   6  12      116.23      137.98     15.43 o 
 -10   6  12       33.64       23.36     10.05 o 
  -8   6  12        0.83        6.64     11.68 o 
  -6   6  12       16.41       29.20      8.00 o 
  -4   6  12      199.67      183.64     15.80 o 
  -2   6  12      511.32      427.27     21.18 o 
   0   6  12        6.03        1.29      7.80 o 
   2   6  12        0.04        5.25      8.53 o 
   4   6  12      144.19      109.92     22.85 o 
   6   6  12       39.27       26.27     11.17 o 
   8   6  12       22.65       15.23     15.23 o 
  10   6  12        4.76        3.05     16.25 o 
  12   6  12        1.03      -14.22     14.22 o 
  14   6  12        8.61       15.23     19.30 o 
 -17   7  12       33.56       32.20     16.25 o 
 -15   7  12        0.01      -18.28     19.80 o 
 -13   7  12        4.42       10.16     10.77 o 
 -11   7  12       25.90       23.92     11.11 o 
  -9   7  12       13.02       10.40     10.39 o 
  -7   7  12       18.99       33.52     16.25 o 
  -5   7  12       12.53       13.43      9.68 o 
  -3   7  12       62.71       62.08     21.84 o 
  -1   7  12       59.22       69.01     13.27 o 
   1   7  12       43.76       31.89     10.70 o 
   3   7  12       10.19       -7.80      7.80 o 
   5   7  12        0.10       -0.14     10.66 o 
   7   7  12        9.49        2.42     10.25 o 
   9   7  12        1.74        9.14     17.27 o 
  11   7  12        0.26       20.31     19.30 o 
 -14   8  12        1.44       -4.89     13.20 o 
 -12   8  12       10.50       10.16     11.83 o 
 -10   8  12        0.69       -4.68     12.19 o 
  -8   8  12       14.79        7.11     15.23 o 
  -6   8  12        3.46       17.27     16.25 o 
  -4   8  12        1.83        1.61     11.11 o 
  -2   8  12        2.30       -5.27      9.68 o 
   0   8  12        1.29       -2.03     16.25 o 
   2   8  12       14.66        0.54      9.98 o 
   4   8  12        2.03       10.68     10.98 o 
   6   8  12        2.92        6.56     11.70 o 
   8   8  12       14.43       17.41     12.43 o 
 -11   9  12        2.03      -10.16     18.28 o 
  -9   9  12        0.87        0.00     18.28 o 
  -7   9  12        6.90       -6.09     18.28 o 
  -5   9  12        0.58        4.06     17.27 o 
  -3   9  12        0.13       -2.95     11.42 o 
  -1   9  12        4.02       19.86     12.87 o 
   1   9  12       16.80       29.26     13.27 o 
   3   9  12        0.00        0.69     13.16 o 
 -25   1  13        0.00       -3.55     11.49 o 
 -23   1  13        2.96       -2.87     10.25 o 
 -21   1  13       48.14       51.71     16.25 o 
 -19   1  13       18.38       37.30     10.39 o 
 -17   1  13        7.81       11.73      5.70 o 
 -15   1  13       15.44       24.69     12.85 o 
 -13   1  13        3.98        5.76      5.28 o 
 -11   1  13      257.67      255.27     11.29 o 
  -9   1  13       73.06       81.98      8.21 o 
  -7   1  13      654.03      643.87     13.90 o 
  -5   1  13      398.56      362.90      9.20 o 
  -3   1  13       77.38       87.64      5.28 o 
  -1   1  13      417.58      405.81      9.18 o 
   1   1  13       31.79       29.24      4.08 o 
   3   1  13      144.99      131.92      6.72 o 
   5   1  13       35.34       39.61      5.49 o 
   7   1  13       92.92       96.88      9.17 o 
   9   1  13       87.53       93.40     24.88 o 
  11   1  13      215.79      248.68     16.87 o 
  13   1  13        2.93       14.22      9.34 o 
  15   1  13       88.03       78.43     19.80 o 
  17   1  13        7.77       39.01     13.27 o 
 -24   2  13        4.27       13.52     11.22 o 
 -22   2  13        3.18       -7.26      9.68 o 
 -20   2  13        0.08       -7.02      9.65 o 
 -18   2  13        0.25       -3.79     13.71 o 
 -16   2  13      457.73      522.33     26.74 o 
 -14   2  13      102.12      101.05      9.50 o 
 -12   2  13      655.33      691.20     18.88 o 
 -10   2  13        9.51        4.46      4.62 o 
  -8   2  13      500.86      544.03     14.79 o 
  -6   2  13       39.97       57.82      7.62 o 
  -4   2  13      466.91      412.71     11.34 o 
  -2   2  13      132.95       94.44      8.31 o 
   0   2  13       73.27       62.12      4.81 o 
   2   2  13      143.33      160.29     11.39 o 
   4   2  13        0.28       -2.73      6.39 o 
   6   2  13       53.63       50.13      6.78 o 
   8   2  13      200.39      166.50     31.48 o 
  10   2  13       42.34       29.45     10.16 o 
  12   2  13      147.82      203.12     24.37 o 
  14   2  13       14.34       20.31     16.25 o 
  16   2  13        0.29       16.25     15.23 o 
  18   2  13       24.06        5.08     17.27 o 
 -23   3  13        1.06      -11.17     14.22 o 
 -21   3  13        1.65       -3.05     13.20 o 
 -19   3  13       47.63       50.78     18.28 o 
 -17   3  13       91.23       86.83     23.36 o 
 -15   3  13       54.16       58.64     10.70 o 
 -13   3  13      450.46      463.44     20.79 o 
 -11   3  13      486.29      436.85     19.39 o 
  -9   3  13      275.27      285.90     15.80 o 
  -7   3  13      285.48      263.06     15.75 o 
  -5   3  13      609.61      661.81     18.16 o 
  -3   3  13      216.71      201.23     11.61 o 
  -1   3  13      854.49      937.73     23.16 o 
   1   3  13      183.28      173.68     13.16 o 
   3   3  13      342.93      340.87     16.77 o 
   5   3  13      218.06      205.15     18.28 o 
   7   3  13      223.55      218.36     24.37 o 
   9   3  13      218.25      269.14     27.42 o 
  11   3  13        0.09        1.02     12.19 o 
  13   3  13        7.47       12.19     14.22 o 
  15   3  13        0.30      -12.19     12.19 o 
  17   3  13        2.57       -9.14     15.23 o 
 -22   4  13        7.59       27.42     18.28 o 
 -20   4  13       17.43        7.11     15.23 o 
 -18   4  13       12.16       20.31     14.22 o 
 -16   4  13       16.61       17.27      9.34 o 
 -14   4  13        5.30        3.55      7.90 o 
 -12   4  13      366.78      360.54     18.63 o 
 -10   4  13      228.69      198.84     20.82 o 
  -8   4  13       52.24       19.64      7.51 o 
  -6   4  13        9.29        3.05      5.28 o 
  -4   4  13     1465.13     1548.70     41.64 o 
  -2   4  13      435.34      436.88     40.12 o 
   0   4  13       63.95       62.00      9.98 o 
   2   4  13      160.09      188.23     14.31 o 
   4   4  13       54.83       39.45     19.30 o 
   6   4  13       76.93       91.41     15.23 o 
   8   4  13       89.99      130.00     21.33 o 
  10   4  13       31.18       39.61     16.25 o 
  12   4  13        0.05        4.06     14.22 o 
  14   4  13        4.19       -6.09     14.22 o 
  16   4  13       36.56       45.70     20.31 o 
 -21   5  13        6.75       -8.12     15.23 o 
 -19   5  13       33.39       38.59     18.28 o 
 -17   5  13       25.62       53.09     12.21 o 
 -15   5  13       53.94       62.33     12.87 o 
 -13   5  13      107.91       99.31     17.77 o 
 -11   5  13        0.68        5.26     14.73 o 
  -9   5  13       87.95      109.90     15.74 o 
  -7   5  13       29.64       40.95     14.73 o 
  -5   5  13        5.51       21.98     15.74 o 
  -3   5  13       60.78       78.98     11.49 o 
  -1   5  13      130.72      103.39     25.90 o 
   1   5  13       35.70       44.28     10.39 o 
   3   5  13       10.43        3.55      7.07 o 
   5   5  13       39.63       39.44     10.39 o 
   9   5  13        4.63       -5.08     13.20 o 
  11   5  13        3.12      -14.22     14.22 o 
  13   5  13       12.12       16.25     16.25 o 
  15   5  13       31.02       43.67     20.31 o 
 -20   6  13        0.38      -10.16     16.25 o 
 -18   6  13        8.31       -3.05     15.23 o 
 -16   6  13       15.90        6.55     11.11 o 
 -14   6  13        0.08        0.86      9.25 o 
 -12   6  13       31.06       30.12     10.39 o 
 -10   6  13       34.74       33.52     11.11 o 
  -8   6  13      201.17      197.37     27.42 o 
  -6   6  13      128.82      145.81     15.08 o 
  -4   6  13      152.09      197.17     35.04 o 
  -2   6  13        7.18       10.16      9.25 o 
   0   6  13       84.71       83.79     12.21 o 
   2   6  13       67.56       80.68     13.20 o 
   4   6  13       15.04       30.92     10.39 o 
   6   6  13       25.01       36.05     11.49 o 
   8   6  13        0.00        1.02     14.22 o 
  10   6  13        0.53       14.22     17.27 o 
  12   6  13        4.89       10.16     17.27 o 
 -17   7  13        0.13        7.62     12.21 o 
 -15   7  13        0.18       -3.43     10.39 o 
 -13   7  13       17.37       21.33     16.25 o 
 -11   7  13        4.64        2.91     11.17 o 
  -9   7  13        0.15        4.36      9.68 o 
  -7   7  13        2.88       -1.02     14.22 o 
  -5   7  13       45.45       29.90     11.22 o 
  -3   7  13        0.14       -8.24      8.24 o 
  -1   7  13       28.74       33.16     11.11 o 
   1   7  13        1.61       -3.66     10.16 o 
   3   7  13      128.25      157.84     17.24 o 
   5   7  13        1.76       -0.36      9.98 o 
   7   7  13       10.84       21.14     13.20 o 
   9   7  13        0.45        3.67     11.11 o 
  11   7  13        5.12       -9.14     18.28 o 
 -14   8  13        1.16       16.44     13.16 o 
 -12   8  13        2.63       -0.55     11.70 o 
 -10   8  13       31.76       47.14     14.60 o 
  -8   8  13       12.26        0.00     18.28 o 
  -6   8  13        0.80       -2.03     16.25 o 
  -4   8  13        0.55        2.10     11.11 o 
  -2   8  13        0.48       -5.28     24.37 o 
   0   8  13       12.54       27.22     12.55 o 
   2   8  13        2.56       -6.96     16.25 o 
   4   8  13        2.37      -10.77     10.77 o 
   6   8  13       25.50       33.59     14.31 o 
   8   8  13        0.71       24.37     21.33 o 
  -9   9  13        0.27      -17.27     17.27 o 
  -7   9  13        7.99       13.20     19.30 o 
  -5   9  13        0.90        7.67     12.87 o 
  -3   9  13        1.29        3.77     12.70 o 
  -1   9  13        1.16       13.80     12.87 o 
   1   9  13        2.92        6.09     12.93 o 
 -24   0  14        0.91        6.09     15.23 o 
 -22   0  14       29.93       33.52     17.27 o 
 -20   0  14        3.78       -9.14     12.19 o 
 -18   0  14      246.97      230.55     16.05 o 
 -16   0  14      552.58      572.99     30.98 o 
 -14   0  14       42.27       26.09     10.66 o 
 -12   0  14       27.83       32.75      7.51 o 
 -10   0  14      201.50      258.82     13.99 o 
  -8   0  14      246.29      215.83     18.28 o 
  -6   0  14        3.73        7.93      5.61 o 
  -4   0  14       43.78       59.03      8.05 o 
  -2   0  14     2270.18     2099.82     45.37 o 
   0   0  14      973.35      956.85     26.54 o 
   2   0  14      109.01      143.88      9.50 o 
   4   0  14        5.73        5.74      6.07 o 
   6   0  14       64.91       81.25     15.23 o 
   8   0  14       21.23       11.17     11.17 o 
  10   0  14      183.41      186.87     22.34 o 
  12   0  14       15.37       33.52     15.23 o 
  14   0  14       14.26       25.39     15.23 o 
  16   0  14        3.94       19.30     16.25 o 
 -25   1  14        1.64        6.25     11.42 o 
 -23   1  14        1.84        2.54     10.77 o 
 -21   1  14        2.30        2.19      8.96 o 
 -19   1  14      270.19      240.98     18.63 o 
 -17   1  14       39.18       52.77      7.20 o 
 -15   1  14       96.69       98.03     13.76 o 
 -13   1  14      108.92      107.95     13.10 o 
 -11   1  14       74.62       80.50      8.00 o 
  -9   1  14       19.66       18.68      5.21 o 
  -7   1  14        1.26       -1.11      3.28 o 
  -5   1  14      265.99      288.64      8.75 o 
  -3   1  14      647.87      729.96     13.94 o 
  -1   1  14      617.65      523.19     10.81 o 
   1   1  14      235.77      248.12      8.81 o 
   3   1  14      532.60      531.83     12.80 o 
   5   1  14       65.04       80.81     12.31 o 
   7   1  14       11.90       25.54      6.63 o 
   9   1  14       49.95       39.86      9.98 o 
  11   1  14        0.71       11.58      8.96 o 
  13   1  14       17.90       16.72     13.71 o 
  15   1  14        1.37        7.31     10.70 o 
  17   1  14        8.33        9.08     12.55 o 
 -24   2  14        0.47        8.06     11.83 o 
 -22   2  14        0.32        1.41      9.98 o 
 -20   2  14       19.72       16.25     14.22 o 
 -18   2  14       25.77       20.87      8.49 o 
 -16   2  14      631.53      638.52     20.09 o 
 -14   2  14      321.56      314.35     22.87 o 
 -12   2  14     1339.53     1336.25     43.26 o 
 -10   2  14       22.11       15.74     10.41 o 
  -8   2  14       71.50       76.01      7.01 o 
  -6   2  14       78.01       77.82      6.28 o 
  -4   2  14       79.42       48.36     11.17 o 
  -2   2  14       33.02       33.13      6.40 o 
   0   2  14        0.00       -1.30      3.81 o 
   2   2  14      175.59      163.37      9.23 o 
   4   2  14      351.98      375.78     22.34 o 
   8   2  14      106.90      132.03     20.31 o 
  10   2  14       28.28       20.31     15.23 o 
  12   2  14        3.31       16.25     14.22 o 
  14   2  14       12.47      -11.17     12.19 o 
  16   2  14        0.54        2.03     16.25 o 
 -23   3  14        5.60      -12.19     12.19 o 
 -21   3  14        2.74       -3.05     14.22 o 
 -19   3  14       14.73        9.14     15.23 o 
 -17   3  14       73.16       65.36     20.31 o 
 -15   3  14       14.62       18.87     17.27 o 
 -13   3  14       83.70       71.62     11.11 o 
 -11   3  14      267.53      319.12     18.30 o 
  -9   3  14        0.01       -4.84      6.07 o 
  -7   3  14        3.56       -5.50      8.12 o 
  -5   3  14      799.71      697.04     19.35 o 
  -3   3  14      832.20      891.54     27.42 o 
  -1   3  14      421.54      364.99     17.19 o 
   1   3  14      382.21      386.34     17.91 o 
   3   3  14       72.51       69.56     11.68 o 
   5   3  14      369.84      370.70     23.36 o 
   7   3  14        1.17       13.20     12.19 o 
   9   3  14       15.30       21.33     15.23 o 
  11   3  14       21.86       43.67     17.27 o 
  13   3  14      107.92      137.11     24.37 o 
  15   3  14        4.43       23.36     18.28 o 
 -22   4  14        1.52       19.30     17.27 o 
 -20   4  14       69.12       59.92     19.30 o 
 -18   4  14       64.31       48.54     11.70 o 
 -16   4  14        9.12       19.71      9.68 o 
 -14   4  14       55.92       74.62     11.83 o 
 -12   4  14      141.94      120.02     13.59 o 
 -10   4  14       69.87       68.19     11.17 o 
  -8   4  14        2.59        1.35     14.22 o 
  -6   4  14       31.70       40.10      7.62 o 
  -4   4  14     1087.56      936.35     48.24 o 
  -2   4  14      387.91      326.92     17.58 o 
   0   4  14      164.81      143.49     17.27 o 
   2   4  14      104.69       83.01     11.42 o 
   4   4  14      142.83      156.36     15.23 o 
   6   4  14        0.15       -4.06     11.17 o 
   8   4  14        0.48      -11.17     11.17 o 
  10   4  14        0.82       -6.09     13.20 o 
  12   4  14       25.17       37.58     18.28 o 
  14   4  14       31.76       33.52     19.30 o 
 -21   5  14        0.81      -15.23     15.23 o 
 -19   5  14       15.91       21.33     16.25 o 
 -17   5  14       64.20      100.61     18.28 o 
 -15   5  14      108.96      127.33     16.76 o 
 -13   5  14        1.24       -0.32      8.96 o 
 -11   5  14       34.25       35.04     10.05 o 
  -9   5  14       32.02       30.98     10.77 o 
  -7   5  14      209.86      267.71     14.66 o 
  -5   5  14        0.93       13.16      8.53 o 
  -3   5  14      214.41      221.31     16.87 o 
  -1   5  14       12.63       27.03     11.68 o 
   1   5  14        9.36        7.60     15.74 o 
   3   5  14       24.06        3.53      8.24 o 
   5   5  14       22.12        7.89     22.85 o 
   9   5  14       52.84       67.03     20.31 o 
  11   5  14       20.43       20.31     18.28 o 
  13   5  14       34.75       48.75     19.30 o 
 -20   6  14        0.97       12.19     19.30 o 
 -18   6  14        2.50       -2.03     16.25 o 
 -16   6  14        4.52        7.18     13.20 o 
 -14   6  14        6.95        6.69     10.39 o 
 -12   6  14        2.18        5.49      9.68 o 
 -10   6  14       92.47       89.41     15.23 o 
  -8   6  14        0.97       -3.18      8.63 o 
  -6   6  14       83.59       86.12     14.22 o 
  -4   6  14       82.08       88.29     12.87 o 
  -2   6  14       15.85        9.77      9.25 o 
   0   6  14       73.71       69.98     12.55 o 
   2   6  14       68.62       48.12     14.22 o 
   4   6  14       57.09       64.70     19.30 o 
   6   6  14        4.67       -1.69      9.52 o 
   8   6  14        4.49       14.28     10.98 o 
  10   6  14       30.25       53.83     21.33 o 
  12   6  14       11.70       10.16     19.30 o 
 -17   7  14        0.79       10.89     11.83 o 
 -15   7  14        0.01        6.64     10.70 o 
 -13   7  14        2.33       -3.92     10.39 o 
 -11   7  14        0.49       15.27     10.98 o 
  -9   7  14        1.97       20.31     11.49 o 
  -7   7  14        3.20       -7.11     14.22 o 
  -5   7  14       14.61       25.39     10.70 o 
  -3   7  14        9.55        0.04      8.96 o 
  -1   7  14      106.26      122.55     15.75 o 
   1   7  14       49.63       49.08     13.27 o 
   3   7  14       20.36       18.09     11.42 o 
   5   7  14        0.25        5.04      9.96 o 
   7   7  14        5.48      -10.80     17.27 o 
   9   7  14       20.54       21.49     13.27 o 
 -14   8  14        4.33       -6.50     12.55 o 
 -12   8  14        2.08       -4.15     11.70 o 
 -10   8  14        2.68       13.20     18.28 o 
  -8   8  14       27.06       27.42     19.30 o 
  -6   8  14        4.19        0.00     16.25 o 
  -4   8  14        0.06       -9.14     13.20 o 
  -2   8  14        1.27       -6.51     10.25 o 
   0   8  14       18.37       10.51     14.22 o 
   2   8  14        1.81       18.28     12.21 o 
   4   8  14        1.27       -2.21     11.96 o 
   6   8  14       14.26       19.30     18.28 o 
  -7   9  14        0.84      -17.27     17.27 o 
  -5   9  14        0.06      -12.55     12.55 o 
  -3   9  14        1.17       12.91     12.55 o 
  -1   9  14        0.75        3.93     13.27 o 
 -25   1  15        0.48      -11.08     15.74 o 
 -23   1  15       20.50       13.71     11.49 o 
 -21   1  15        6.69        3.05      9.68 o 
 -19   1  15       94.39      111.73     14.36 o 
 -17   1  15       25.84       36.17      7.04 o 
 -15   1  15       16.22       12.54      7.10 o 
 -13   1  15      176.17      180.00     13.22 o 
 -11   1  15      109.85      124.01     13.14 o 
  -9   1  15      348.46      346.77     13.06 o 
  -7   1  15       22.95       19.56      6.05 o 
  -5   1  15      224.17      197.17      8.83 o 
  -3   1  15      292.19      325.37     10.72 o 
  -1   1  15      140.01      143.00      7.26 o 
   1   1  15      241.58      264.18      9.54 o 
   3   1  15      407.14      432.34     11.58 o 
   5   1  15       59.41       58.70      6.54 o 
   7   1  15      112.26      110.86     12.15 o 
   9   1  15        0.12       10.95      8.24 o 
  11   1  15        1.25       13.65      9.68 o 
  13   1  15      101.73      154.37     16.87 o 
  15   1  15        0.91       15.84     14.73 o 
 -24   2  15       10.21       15.54     11.83 o 
 -22   2  15        2.66        4.13     10.39 o 
 -20   2  15       30.41       30.21     11.11 o 
 -18   2  15       22.39       32.61      8.17 o 
 -16   2  15        2.28        8.43      6.78 o 
 -14   2  15       17.78        6.89      6.12 o 
 -12   2  15      600.32      625.35     46.21 o 
 -10   2  15      303.78      328.68     13.14 o 
  -8   2  15       37.34       71.59     14.73 o 
  -6   2  15      116.69      102.87     10.46 o 
  -4   2  15      120.77      128.51     11.83 o 
  -2   2  15      241.94      243.61     12.73 o 
   0   2  15      513.21      495.75     20.82 o 
   2   2  15      147.78      219.72     15.74 o 
   4   2  15      308.08      330.43     36.05 o 
   8   2  15       58.04       58.91     16.25 o 
  10   2  15        8.50        9.14     13.20 o 
  12   2  15       95.24      120.86     23.36 o 
  14   2  15        9.41        6.09     14.22 o 
  16   2  15        2.24       -1.02     17.27 o 
 -23   3  15        3.27       -8.12     17.27 o 
 -21   3  15        8.80       25.39     17.27 o 
 -19   3  15        3.65        0.00     11.17 o 
 -17   3  15        1.25        3.98     14.73 o 
 -15   3  15      145.32      143.35     14.31 o 
 -13   3  15       54.47       60.60     14.22 o 
 -11   3  15        0.00        6.43      7.51 o 
  -9   3  15      233.52      295.78     17.58 o 
  -7   3  15      299.23      345.60     19.30 o 
  -5   3  15      177.56      159.14     11.33 o 
  -3   3  15      254.05      250.74     16.15 o 
  -1   3  15      139.83      110.60     11.83 o 
   1   3  15      130.94      119.63     14.73 o 
   3   3  15       26.09        9.62      7.51 o 
   5   3  15       53.13       47.16      9.52 o 
   7   3  15      343.06      365.62     30.47 o 
   9   3  15       50.76       41.64     16.25 o 
  11   3  15       47.37       60.94     18.28 o 
  13   3  15        0.85        0.00     15.23 o 
  15   3  15       59.93       72.11     22.34 o 
 -22   4  15        2.58        7.11     15.23 o 
 -20   4  15        0.11       -1.02     14.22 o 
 -18   4  15        0.23        9.18     12.70 o 
 -16   4  15        1.07        6.90      8.63 o 
 -14   4  15       53.16       57.23     11.42 o 
 -12   4  15        2.74       17.27      8.96 o 
 -10   4  15      533.50      592.58     24.77 o 
  -8   4  15       47.95       44.29     10.05 o 
  -6   4  15      144.96      169.91     12.11 o 
  -4   4  15      835.67      808.79     30.47 o 
  -2   4  15      224.31      193.04     15.03 o 
   0   4  15       39.75       35.72     10.66 o 
   2   4  15       76.50       54.52     10.77 o 
   4   4  15       14.16       21.20      8.24 o 
   6   4  15        4.53       41.64     15.23 o 
   8   4  15        0.50       -4.06     11.17 o 
  10   4  15        0.88        5.08     14.22 o 
  12   4  15        2.00        0.00     16.25 o 
  14   4  15        5.32       19.30     19.30 o 
 -21   5  15        1.75        5.08     15.23 o 
 -19   5  15        2.67      -15.23     15.23 o 
 -17   5  15        3.58        4.46     15.74 o 
 -15   5  15      126.63      171.02     17.19 o 
 -13   5  15       10.17       12.19      9.34 o 
 -11   5  15      115.02      125.37     14.71 o 
  -9   5  15      175.49      218.87     33.52 o 
  -7   5  15      376.06      386.58     17.15 o 
  -5   5  15      117.46      119.82     14.36 o 
  -3   5  15       62.60       36.56     10.77 o 
  -1   5  15        2.46       -3.05     10.66 o 
   1   5  15        0.34       -7.51      7.51 o 
   3   5  15       14.08       -2.72      7.52 o 
   5   5  15       30.73       14.14     14.22 o 
   7   5  15        2.85        8.12     13.20 o 
   9   5  15       10.34        3.05     15.23 o 
  11   5  15        4.44       10.16     17.27 o 
  13   5  15        5.79        9.14     16.25 o 
 -18   6  15       30.05       11.17     11.49 o 
 -16   6  15        5.28        3.05     10.77 o 
 -14   6  15        4.68        0.00     10.05 o 
 -12   6  15        9.42       14.25      9.98 o 
 -10   6  15       17.10        4.18      9.68 o 
  -8   6  15        0.05       -6.60      8.62 o 
  -6   6  15        0.33        4.75     11.17 o 
  -4   6  15       70.55       81.45     13.64 o 
  -2   6  15      109.53      103.68     18.79 o 
   0   6  15       30.39        9.55     16.25 o 
   2   6  15       13.81       13.20     10.05 o 
   4   6  15        0.50        1.58      9.68 o 
   6   6  15       14.70       -6.09     12.19 o 
   8   6  15        1.51       -8.36      9.25 o 
  10   6  15        0.76        8.12     18.28 o 
 -17   7  15        1.20      -11.42     11.42 o 
 -15   7  15        0.12       -3.55     11.49 o 
 -13   7  15        1.31       -3.92     10.66 o 
 -11   7  15        6.31        6.06     11.42 o 
  -9   7  15       13.54       21.33     12.21 o 
  -7   7  15        6.64       11.17     15.23 o 
  -5   7  15       58.83       65.46     13.99 o 
  -3   7  15        3.94       -9.68      9.68 o 
  -1   7  15       10.04       12.76     14.73 o 
   1   7  15        5.72       21.39     10.98 o 
   3   7  15        3.28       21.45     12.70 o 
   5   7  15       50.59       25.05     12.69 o 
   7   7  15        0.87        2.15     11.83 o 
 -12   8  15        0.86       11.17     12.93 o 
 -10   8  15        1.96        2.03     18.28 o 
  -8   8  15       22.21       23.36     18.28 o 
  -6   8  15        1.60       -1.36     13.71 o 
  -4   8  15        2.64       -6.16     11.11 o 
  -2   8  15        1.66      -10.70     10.70 o 
   0   8  15        0.10        9.33     11.83 o 
   2   8  15        2.39       -9.96      9.96 o 
   4   8  15        0.09        1.16     12.43 o 
 -24   0  16       21.17       38.59     19.30 o 
 -22   0  16        7.78       -4.06     13.20 o 
 -20   0  16       39.45       49.77     17.27 o 
 -18   0  16       44.48       65.23     14.73 o 
 -16   0  16       50.94       50.57     11.11 o 
 -14   0  16       20.79       15.74      7.90 o 
 -12   0  16        6.12        2.63      6.07 o 
 -10   0  16        0.97        1.90      5.59 o 
  -8   0  16       87.45       84.63      9.98 o 
  -6   0  16      374.04      465.59     18.63 o 
  -4   0  16      372.30      354.70     15.75 o 
  -2   0  16      129.09      137.54     10.91 o 
   0   0  16     3273.82     3023.15     65.99 o 
   2   0  16      748.73      804.69     21.64 o 
   4   0  16      110.71       84.61     26.91 o 
   6   0  16       11.16        3.05     10.16 o 
   8   0  16        4.04        7.11     12.19 o 
  10   0  16      323.51      381.87     29.45 o 
  12   0  16      473.44      420.47     31.48 o 
  14   0  16       37.83       32.50     17.27 o 
 -23   1  16        7.21       17.27     11.49 o 
 -21   1  16       28.64       33.52     12.21 o 
 -19   1  16       42.78       38.89     11.11 o 
 -17   1  16        0.81        4.79      5.92 o 
 -15   1  16       42.02       39.84      6.69 o 
 -13   1  16      305.93      296.24     18.60 o 
 -11   1  16       10.44       10.41      5.20 o 
  -9   1  16        9.07        7.23      5.21 o 
  -7   1  16       78.51       98.30      8.67 o 
  -5   1  16        0.29       -3.62      5.61 o 
  -3   1  16        0.47        3.40      4.09 o 
  -1   1  16      942.99      962.68     17.60 o 
   1   1  16     1369.95     1254.10     22.88 o 
   3   1  16      349.71      377.53     12.62 o 
   5   1  16      130.03      150.34     16.13 o 
   7   1  16        4.26       -5.48     14.22 o 
   9   1  16       42.90       50.23     10.77 o 
  11   1  16       37.65       61.44     13.20 o 
  13   1  16        2.90       14.22     15.23 o 
  15   1  16        0.00        7.11     17.27 o 
 -24   2  16        2.03       11.34     16.76 o 
 -22   2  16        2.39       -8.96      8.96 o 
 -20   2  16        7.35       -9.34      9.34 o 
 -18   2  16       29.63       16.10      8.00 o 
 -16   2  16        5.84        3.73      6.72 o 
 -14   2  16       14.45       18.28     11.68 o 
 -12   2  16        0.01        7.11      7.90 o 
 -10   2  16      182.52      202.97     15.08 o 
  -8   2  16       48.78       47.49      9.34 o 
  -6   2  16      171.31      167.17     10.74 o 
  -4   2  16      637.02      619.38     22.61 o 
  -2   2  16      634.55      553.40     21.54 o 
   0   2  16      132.79       97.64     19.80 o 
   2   2  16      425.20      433.76     19.23 o 
   4   2  16        0.15        0.16      6.79 o 
   6   2  16      295.89      291.48     27.42 o 
   8   2  16       17.75       -1.02     12.19 o 
  10   2  16       87.61       91.41     20.31 o 
  12   2  16        2.05        4.06     15.23 o 
  14   2  16        0.34       14.22     17.27 o 
 -23   3  16        0.01       -2.03     17.27 o 
 -21   3  16        1.99       -6.09     13.20 o 
 -19   3  16        1.82       19.30     14.22 o 
 -17   3  16       52.59       72.96     21.84 o 
 -15   3  16       74.73       75.22     14.22 o 
 -13   3  16       26.05       14.75      8.96 o 
 -11   3  16       67.72       64.27     11.42 o 
  -9   3  16       88.45       68.14     11.42 o 
  -7   3  16      363.05      324.38     17.91 o 
  -5   3  16        2.46       -1.52     10.66 o 
  -3   3  16      213.83      219.60     15.80 o 
  -1   3  16       11.32        8.66     12.70 o 
   1   3  16       59.37       52.14     10.05 o 
   3   3  16        6.23       10.93      7.51 o 
   5   3  16       38.67       63.93     10.98 o 
   7   3  16      239.52      233.59     27.42 o 
   9   3  16        1.03        1.02     13.20 o 
  11   3  16        2.24       -7.11     14.22 o 
  13   3  16        2.45       10.16     16.25 o 
 -22   4  16        5.81       20.31     17.27 o 
 -20   4  16        0.28      -11.17     13.20 o 
 -18   4  16       42.85       45.34     12.87 o 
 -16   4  16       17.14       17.27      9.68 o 
 -14   4  16       11.23       20.20      9.68 o 
 -12   4  16        0.03       -4.30      7.51 o 
 -10   4  16        4.08       23.40      9.68 o 
  -8   4  16       30.28       41.10     10.70 o 
  -6   4  16        0.00       -5.71      8.12 o 
  -4   4  16        9.34        7.66     11.68 o 
  -2   4  16      306.65      325.80     19.02 o 
   0   4  16        0.01       -7.07      7.07 o 
   2   4  16        5.14       19.55      9.14 o 
   4   4  16        0.91       -4.64      9.14 o 
   6   4  16       85.49      101.56     21.33 o 
   8   4  16       45.39       29.45     16.25 o 
  10   4  16        1.22        9.14     15.23 o 
  12   4  16        0.64       10.16     16.25 o 
 -21   5  16        8.25        3.05     16.25 o 
 -19   5  16        2.13        0.00     16.25 o 
 -17   5  16        1.11        6.09     10.77 o 
 -15   5  16        0.78        0.00     10.05 o 
 -13   5  16       11.60       28.63     11.11 o 
 -11   5  16       34.25       53.40     14.22 o 
  -9   5  16        6.57       -1.02      8.53 o 
  -7   5  16      150.55      170.97     15.16 o 
  -5   5  16      263.32      251.28     18.30 o 
  -3   5  16      139.51      138.51     15.03 o 
  -1   5  16        3.27       -7.80      7.80 o 
   1   5  16        0.10       -3.79      7.80 o 
   3   5  16       26.18       15.23      9.34 o 
   5   5  16       25.66       26.97     14.22 o 
   7   5  16       49.00       47.58     19.80 o 
   9   5  16       27.15       58.91     20.31 o 
  11   5  16       29.49       41.64     21.33 o 
 -18   6  16        8.07       20.07     13.27 o 
 -16   6  16        0.09       -1.47     11.11 o 
 -14   6  16        2.98       -3.05      9.25 o 
 -12   6  16        5.05        0.78      9.65 o 
 -10   6  16        0.18        1.89      9.98 o 
  -8   6  16        6.80       -4.06     13.20 o 
  -6   6  16        3.99       10.74      9.98 o 
  -4   6  16       49.96       45.86     11.42 o 
  -2   6  16      181.22      156.48     16.52 o 
   0   6  16        4.16       13.43      9.52 o 
   2   6  16        0.05       -5.16      9.01 o 
   4   6  16       27.06        4.14      9.98 o 
   6   6  16       33.16       32.50     16.25 o 
   8   6  16        8.47       16.03     11.45 o 
  10   6  16        0.21       21.76     12.55 o 
 -15   7  16        4.87        9.95     12.55 o 
 -13   7  16        0.03       -4.52     11.83 o 
 -11   7  16       17.39        9.85     11.83 o 
  -9   7  16       87.48       86.33     23.36 o 
  -7   7  16       12.74       19.30     17.27 o 
  -5   7  16        7.70       13.30     14.73 o 
  -3   7  16        6.97       10.16     15.23 o 
  -1   7  16        9.98        0.46     10.25 o 
   1   7  16        5.27        0.95     10.70 o 
   3   7  16        0.09        2.23     12.19 o 
   5   7  16        7.33       27.31     14.73 o 
   7   7  16       32.74       23.98     25.39 o 
 -12   8  16        1.40        0.00     17.27 o 
 -10   8  16        0.28      -17.27     17.27 o 
  -8   8  16        0.90       -4.06     18.28 o 
  -6   8  16        0.00      -11.11     11.11 o 
  -4   8  16        7.39       -0.37     11.83 o 
  -2   8  16        0.12        3.57     12.55 o 
   0   8  16        0.04      -11.83     11.83 o 
   2   8  16        4.22       -6.60     12.21 o 
 -23   1  17        1.59       11.17     11.49 o 
 -21   1  17       24.61       29.39     11.42 o 
 -19   1  17        0.05       -3.19      6.06 o 
 -17   1  17       43.14       38.27      7.33 o 
 -15   1  17       23.37       20.60      6.02 o 
 -13   1  17       39.31       40.20     10.15 o 
 -11   1  17       45.05       49.80      7.76 o 
  -9   1  17      129.84      130.74      9.83 o 
  -7   1  17       10.32        6.51      4.90 o 
  -5   1  17       80.48      103.51     15.74 o 
  -3   1  17      255.83      253.80     11.93 o 
  -1   1  17      339.09      332.05     13.23 o 
   1   1  17        0.56        6.09      6.79 o 
   3   1  17       56.32       65.57      7.35 o 
   5   1  17       47.81       41.16      9.68 o 
   7   1  17        0.91       13.20     13.20 o 
   9   1  17       37.67       47.73     17.27 o 
  11   1  17       71.09       74.14     19.30 o 
  13   1  17        0.86       -6.09     15.23 o 
 -22   2  17        6.47       -8.12     16.25 o 
 -20   2  17        0.40      -12.19     12.19 o 
 -18   2  17        0.00       -0.89     11.68 o 
 -16   2  17       14.97       22.72      9.68 o 
 -14   2  17       24.02       12.63      8.96 o 
 -12   2  17        2.93        2.61      7.31 o 
 -10   2  17       10.13       15.91      7.51 o 
  -8   2  17       35.82       39.02     18.28 o 
  -6   2  17       64.93       92.19      9.35 o 
  -4   2  17      110.37      119.24     12.55 o 
  -2   2  17      229.15      219.64     37.58 o 
   0   2  17      106.58      115.63     12.19 o 
   2   2  17       22.73        9.14      7.90 o 
   4   2  17      150.23      175.44     15.03 o 
   6   2  17       31.41       45.51     11.42 o 
   8   2  17        1.47        0.00     12.19 o 
  10   2  17       23.74        5.08     14.22 o 
  12   2  17        0.05       12.19     15.23 o 
  14   2  17        0.66        6.09     16.25 o 
 -23   3  17        5.95       -2.03     16.25 o 
 -21   3  17        0.35        1.02     16.25 o 
 -19   3  17       18.65        7.63     10.39 o 
 -17   3  17       14.80       29.96     10.77 o 
 -15   3  17        2.91       -4.15      7.80 o 
 -13   3  17      197.21      199.43     17.19 o 
 -11   3  17      243.06      258.14     30.47 o 
  -9   3  17        3.12       15.98     13.71 o 
  -7   3  17        0.17        0.91      7.07 o 
  -5   3  17      298.42      280.93     17.95 o 
  -3   3  17       10.88        3.26      6.79 o 
  -1   3  17      132.34       88.79     11.83 o 
   1   3  17        8.34       10.30      7.62 o 
   3   3  17       59.56       56.09     12.70 o 
   5   3  17      154.30      188.91     24.37 o 
   7   3  17       28.97       21.87     10.70 o 
   9   3  17        6.71       26.41     15.23 o 
  11   3  17        0.01       -5.08     15.23 o 
  13   3  17       33.79       55.86     21.33 o 
 -22   4  17        5.68        0.00     16.25 o 
 -20   4  17        9.30        2.03     15.23 o 
 -18   4  17        0.12       19.30     10.77 o 
 -16   4  17        0.02        2.11      8.96 o 
 -14   4  17      103.78      112.89     15.03 o 
 -12   4  17       48.70       39.01     28.95 o 
 -10   4  17       25.51       26.83     10.39 o 
  -8   4  17        6.44        2.30      9.65 o 
  -6   4  17      118.22      119.88     14.36 o 
  -4   4  17        0.30       -7.80      7.80 o 
  -2   4  17      135.71      132.59     14.36 o 
   0   4  17        0.80       -3.66      7.07 o 
   2   4  17        2.86        3.88      7.80 o 
   4   4  17       13.54       13.71      9.34 o 
   6   4  17        0.46       14.22     12.19 o 
   8   4  17       28.70       16.86     10.70 o 
  10   4  17        1.20       22.34     17.27 o 
  12   4  17       14.36       28.44     20.31 o 
 -19   5  17        5.76        6.09     12.21 o 
 -17   5  17        0.03       -7.62     10.66 o 
 -15   5  17        0.30       -3.61      9.65 o 
 -13   5  17      107.49      121.63     16.15 o 
 -11   5  17        8.83       12.26     10.39 o 
  -9   5  17        0.34       -0.25     10.66 o 
  -7   5  17       41.33       43.19     11.11 o 
  -5   5  17      226.12      227.32     18.67 o 
  -3   5  17      142.19      163.85     30.98 o 
  -1   5  17        2.35       -2.44      8.96 o 
   1   5  17       70.37       71.27     20.82 o 
   3   5  17       60.22       70.93     16.25 o 
   5   5  17        6.52       22.34     15.23 o 
   7   5  17        4.45       15.23     10.77 o 
   9   5  17        2.16        0.46     10.98 o 
 -18   6  17       11.34       18.86     16.25 o 
 -16   6  17        3.56       17.42     11.83 o 
 -14   6  17        1.38       15.74     11.49 o 
 -12   6  17        6.32      -10.39     10.39 o 
 -10   6  17       18.83       26.91     11.49 o 
  -8   6  17       17.94       32.50     17.27 o 
  -6   6  17       26.82       31.98     11.83 o 
  -4   6  17        0.51       -3.52      9.25 o 
  -2   6  17       41.07       57.35     12.87 o 
   0   6  17        9.31        7.83     12.70 o 
   2   6  17        0.89        1.96      9.21 o 
   4   6  17        1.52        6.60     11.49 o 
   6   6  17        1.48       20.31     16.25 o 
   8   6  17        7.63       16.98     12.43 o 
 -15   7  17        0.66       -0.51     12.93 o 
 -13   7  17       13.64       17.85     17.27 o 
 -11   7  17        0.05       14.73     12.21 o 
  -9   7  17        9.18       28.44     19.30 o 
  -7   7  17       14.07       -7.11     15.23 o 
  -5   7  17        4.48        3.05     10.77 o 
  -3   7  17        7.70       13.56     10.98 o 
  -1   7  17        0.31       15.79     11.70 o 
   1   7  17        0.20        1.83     18.79 o 
   3   7  17        4.38       12.37     11.70 o 
   5   7  17       14.66       -8.12     15.23 o 
  -8   8  17        2.04       -6.09     18.28 o 
  -6   8  17        0.61        5.59     12.21 o 
  -4   8  17        0.63       11.89     13.27 o 
  -2   8  17        2.38      -11.04     11.42 o 
   0   8  17        0.82        0.27     13.27 o 
 -22   0  18        0.21      -10.16     10.16 o 
 -20   0  18        0.18      -11.17     11.17 o 
 -18   0  18        8.02        1.42      8.96 o 
 -16   0  18       23.29       43.74     11.11 o 
 -14   0  18       48.77       10.60     13.20 o 
 -12   0  18      285.05      268.92     17.58 o 
 -10   0  18       41.25       43.32      9.52 o 
  -8   0  18        0.00       -1.71      6.79 o 
  -6   0  18       51.75       37.58     13.20 o 
  -4   0  18        0.41       -6.34      6.34 o 
  -2   0  18      281.02      271.61     13.57 o 
   0   0  18      164.37      170.29     21.33 o 
   2   0  18       50.40       54.11     10.39 o 
   4   0  18      144.35      128.65     12.05 o 
   6   0  18        5.79       14.22     13.20 o 
   8   0  18        5.13        9.14     12.19 o 
  10   0  18       70.76       81.25     20.31 o 
  12   0  18        4.87        8.12     14.22 o 
 -23   1  18        3.94       -2.78     10.70 o 
 -21   1  18       11.50       16.02     11.11 o 
 -19   1  18        6.81       11.84      6.82 o 
 -17   1  18       35.31       30.70      6.78 o 
 -15   1  18       14.09       13.79      6.33 o 
 -13   1  18       76.17       94.29      8.78 o 
 -11   1  18      350.65      364.55     15.22 o 
  -9   1  18       97.76       74.91      8.81 o 
  -7   1  18        4.14        4.03      6.69 o 
  -5   1  18       95.43       98.35     11.83 o 
  -3   1  18      352.84      350.07     18.30 o 
  -1   1  18        2.21       -3.53      7.62 o 
   1   1  18        4.64        5.67      6.57 o 
   3   1  18      156.85      168.27     12.61 o 
   5   1  18        7.06       14.30     20.82 o 
   7   1  18       37.72       41.89     11.83 o 
   9   1  18       59.93       49.77     17.27 o 
  11   1  18        3.30        8.12     15.23 o 
  13   1  18        0.11      -14.22     14.22 o 
 -22   2  18       16.29       48.75     20.31 o 
 -20   2  18        2.30        1.02     14.22 o 
 -18   2  18       74.18       60.02     12.55 o 
 -16   2  18       11.29       21.74      9.68 o 
 -14   2  18       42.20       34.04     10.39 o 
 -12   2  18       69.61       54.12     12.70 o 
 -10   2  18        4.62       18.79      8.62 o 
  -8   2  18       82.90       95.51     12.55 o 
  -6   2  18      496.91      508.51     21.82 o 
  -4   2  18       62.63       44.71     10.25 o 
  -2   2  18       29.65       12.14     12.70 o 
   0   2  18       33.35       18.28      8.62 o 
   2   2  18      296.80      305.87     18.63 o 
   4   2  18      683.35      668.28     39.61 o 
   6   2  18       77.75       87.33     25.39 o 
   8   2  18       42.04       38.59     16.25 o 
  10   2  18       15.48       26.41     16.25 o 
  12   2  18        8.15       55.86     20.31 o 
 -21   3  18        0.50       -1.02     15.23 o 
 -19   3  18        0.69        0.90     10.66 o 
 -17   3  18        0.29       -7.37      8.24 o 
 -15   3  18       65.27       51.33     11.49 o 
 -13   3  18       53.98       40.42     11.11 o 
 -11   3  18       36.03       55.21     11.11 o 
  -9   3  18       48.35       62.17     18.79 o 
  -7   3  18      154.02      161.89     15.08 o 
  -5   3  18        3.11        9.36      8.24 o 
  -3   3  18       18.39       16.76      8.62 o 
  -1   3  18        3.76        0.87      7.31 o 
   1   3  18        0.88        7.20      8.24 o 
   3   3  18       28.40       40.82     11.68 o 
   5   3  18       32.31       18.28     14.22 o 
   7   3  18       25.36       29.39     17.27 o 
   9   3  18       18.57       38.59     18.28 o 
  11   3  18        0.44        1.02     16.25 o 
 -20   4  18       12.30       21.33     19.30 o 
 -18   4  18        0.36       -6.60     10.05 o 
 -16   4  18       19.74       16.32     10.70 o 
 -14   4  18       16.30       27.68     11.11 o 
 -12   4  18        1.05       -2.03      9.14 o 
 -10   4  18       41.70       33.74     11.11 o 
  -8   4  18       80.72       78.31     13.20 o 
  -6   4  18       10.19       15.32      8.78 o 
  -4   4  18       86.01      108.01     13.99 o 
  -2   4  18      132.00      167.18     15.80 o 
   0   4  18        0.02       -7.51      7.51 o 
   2   4  18       22.35       19.80     10.05 o 
   4   4  18        0.33       -3.22     13.20 o 
   6   4  18        2.37       23.36     16.25 o 
   8   4  18       43.71       35.25     12.15 o 
  10   4  18        0.22       -8.12     16.25 o 
 -19   5  18        8.06       11.59     18.79 o 
 -17   5  18        0.01       -2.21     21.33 o 
 -15   5  18        0.04        2.75     11.11 o 
 -13   5  18       20.19       21.04     12.70 o 
 -11   5  18       56.99       40.16     12.55 o 
  -9   5  18       23.44       21.99     13.71 o 
  -7   5  18        0.11        3.34     10.16 o 
  -5   5  18        6.69        5.08      9.25 o 
  -3   5  18       52.19       37.45     10.98 o 
  -1   5  18       55.60       54.00     21.84 o 
   1   5  18       12.88        8.05     15.74 o 
   3   5  18       14.11       21.59     11.11 o 
   5   5  18       11.87       15.23     14.22 o 
   7   5  18        0.31       13.71     11.49 o 
   9   5  18        0.01       -2.82     17.77 o 
 -16   6  18       17.39       -1.08     11.42 o 
 -14   6  18        7.35        0.00     11.49 o 
 -12   6  18        2.04        9.14     11.49 o 
 -10   6  18        3.54       20.62     11.83 o 
  -8   6  18       25.87       34.53     18.28 o 
  -6   6  18       12.68        8.69     10.25 o 
  -4   6  18        4.25        2.58      9.25 o 
  -2   6  18      125.65      148.26     48.75 o 
   0   6  18        5.23       18.28     16.25 o 
   2   6  18        2.91       -1.25      9.01 o 
   4   6  18        0.69        6.54     11.22 o 
   6   6  18        0.67        7.11     15.23 o 
 -13   7  18        0.00        9.76     12.87 o 
 -11   7  18        5.62       16.25     16.25 o 
  -9   7  18       32.85       26.41     19.30 o 
  -7   7  18        4.94      -14.22     14.22 o 
  -5   7  18        1.59        0.03     11.11 o 
  -3   7  18       17.18        4.28     11.83 o 
  -1   7  18        3.96        9.87     10.90 o 
   1   7  18       19.63       32.50     12.69 o 
   3   7  18       14.11       24.98     12.93 o 
 -23   1  19        0.17       -7.67     16.25 o 
 -21   1  19        0.09       -9.37      9.68 o 
 -19   1  19        1.32        1.35      6.66 o 
 -17   1  19       12.18       11.85      7.57 o 
 -15   1  19       38.80       30.09      7.30 o 
 -13   1  19      173.60      187.95     11.18 o 
 -11   1  19        6.83        6.19      7.52 o 
  -9   1  19        5.49        5.80      9.14 o 
  -7   1  19        4.51        2.03     11.17 o 
  -5   1  19       19.26       26.00      8.78 o 
  -3   1  19       92.78      104.42     12.87 o 
  -1   1  19       83.39       84.62     11.17 o 
   1   1  19       45.74       79.89      9.76 o 
   3   1  19      176.24      183.35     12.70 o 
   5   1  19        3.99       -4.11      8.24 o 
   7   1  19        0.12       17.62     10.39 o 
   9   1  19        0.01        4.45     10.39 o 
  11   1  19        1.34       28.44     18.28 o 
 -22   2  19        5.42       -3.05     16.25 o 
 -20   2  19        1.60        0.22      8.55 o 
 -18   2  19        0.41        3.85      7.96 o 
 -16   2  19       90.72      131.49     27.93 o 
 -14   2  19       34.86       21.78      9.68 o 
 -12   2  19        4.78        6.60      9.65 o 
 -10   2  19        1.28       -5.82      7.80 o 
  -8   2  19       20.34       12.63      8.05 o 
  -6   2  19       37.97       34.39      9.98 o 
  -4   2  19        5.47        3.69      7.80 o 
  -2   2  19       14.92       10.03      8.53 o 
   0   2  19       47.63       40.16      9.98 o 
   2   2  19       20.02       27.24      9.98 o 
   4   2  19       74.57       92.42     19.30 o 
   6   2  19        4.72       11.73     13.20 o 
   8   2  19        2.21        7.94      9.68 o 
  10   2  19        0.10       15.23     17.27 o 
 -21   3  19       21.64       -2.03     17.27 o 
 -19   3  19        4.87        9.65     10.77 o 
 -17   3  19        2.63        1.02      9.68 o 
 -15   3  19        1.39        1.71      8.96 o 
 -13   3  19       36.10       44.18     11.49 o 
 -11   3  19       42.26       46.49     11.42 o 
  -9   3  19       10.78        6.98     12.70 o 
  -7   3  19        6.35       -1.02     12.19 o 
  -5   3  19       21.00       48.25     10.77 o 
  -3   3  19       18.49       17.27      8.96 o 
  -1   3  19       34.40       44.43     10.70 o 
   1   3  19       29.03       23.67      9.25 o 
   3   3  19       16.78        9.94      8.63 o 
   5   3  19       61.58       87.34     20.31 o 
   7   3  19        8.10       17.89     11.11 o 
   9   3  19        1.96       10.09     11.11 o 
  11   3  19        5.51      -13.20     16.25 o 
 -20   4  19       18.33       31.70     13.59 o 
 -18   4  19        0.25        7.11     10.77 o 
 -16   4  19       30.26       34.71     12.15 o 
 -14   4  19       43.49       48.29     16.25 o 
 -12   4  19       24.56       14.22     10.05 o 
 -10   4  19        1.40        2.23      8.78 o 
  -8   4  19       71.62      102.58     20.31 o 
  -6   4  19        1.22       16.48      9.25 o 
  -4   4  19      168.05      148.57     16.15 o 
  -2   4  19       35.64       22.83     10.25 o 
   0   4  19        0.39       -2.88      8.53 o 
   2   4  19        0.00       -5.29      8.63 o 
   4   4  19       12.09       11.17     14.22 o 
   6   4  19        1.76       10.16     14.22 o 
   8   4  19        6.41       10.56     24.88 o 
 -17   5  19        4.97       12.53     11.83 o 
 -15   5  19       15.75       34.02     12.93 o 
 -13   5  19       12.60        0.41     10.70 o 
 -11   5  19       44.25       55.43     13.64 o 
  -9   5  19        0.31      -13.20     14.22 o 
  -7   5  19       15.38       12.44      9.98 o 
  -5   5  19      192.72      170.13     17.95 o 
  -3   5  19       13.88       19.91     10.70 o 
  -1   5  19       13.02       10.16      9.96 o 
   1   5  19       17.75        9.72      9.75 o 
   3   5  19        6.21       -8.63     10.05 o 
   5   5  19       18.33       34.53     17.27 o 
   7   5  19        8.88        8.44     11.42 o 
 -16   6  19        8.77        0.23     12.55 o 
 -14   6  19        2.63       -1.02     16.25 o 
 -12   6  19        5.93        0.51     11.49 o 
 -10   6  19        0.98       -6.09     16.25 o 
  -8   6  19        2.72        2.03     16.25 o 
  -6   6  19       52.17       40.91     12.43 o 
  -4   6  19       12.46        3.82     10.25 o 
  -2   6  19       22.37       40.17     17.77 o 
   0   6  19       17.36       32.05     13.20 o 
   2   6  19        0.01       -1.62     10.70 o 
   4   6  19        3.10       18.28     16.25 o 
 -11   7  19        2.64        3.05     18.28 o 
  -9   7  19        7.10       27.42     19.30 o 
  -7   7  19        0.16        8.12     17.27 o 
  -5   7  19       29.93       13.39     11.70 o 
  -3   7  19        0.84       16.42     12.43 o 
  -1   7  19        5.46        4.06     13.20 o 
   1   7  19        2.70        5.17     19.80 o 
 -22   0  20        6.92       -6.09     13.20 o 
 -20   0  20        3.08        9.14     10.77 o 
 -18   0  20        0.38       -3.55      8.62 o 
 -16   0  20        5.88       -4.27      8.96 o 
 -14   0  20      125.63      132.96     15.03 o 
 -12   0  20       43.13       49.52     10.98 o 
 -10   0  20       73.02       94.43     14.22 o 
  -8   0  20        2.05        0.09      7.80 o 
  -6   0  20       23.83       26.41     14.22 o 
  -4   0  20       12.13       13.20     13.20 o 
  -2   0  20       11.31       21.25      8.96 o 
   0   0  20      466.38      430.62     30.47 o 
   2   0  20      954.51     1109.06     47.73 o 
   4   0  20       13.42        6.09     13.20 o 
   6   0  20       63.45       91.41     20.31 o 
 -21   1  20       16.22       23.36     17.27 o 
 -19   1  20       82.36       98.61     12.45 o 
 -17   1  20       56.96       38.80      9.87 o 
 -15   1  20        0.02        6.41      7.16 o 
 -13   1  20        0.01       11.23      7.21 o 
 -11   1  20       89.38       88.86     10.71 o 
  -9   1  20       55.26       46.10      9.17 o 
  -7   1  20        9.92       31.48     15.23 o 
  -5   1  20       20.81       21.87      9.25 o 
  -3   1  20       43.15       44.77      8.76 o 
  -1   1  20      141.89      114.93     11.11 o 
   1   1  20      244.44      298.32     15.61 o 
   3   1  20       54.46       46.36     12.13 o 
   5   1  20       31.31       47.62     11.70 o 
   7   1  20       14.09        6.09     16.25 o 
   9   1  20       20.62       30.47     17.27 o 
  11   1  20       40.58       70.08     22.34 o 
 -20   2  20       29.92       24.00      9.93 o 
 -18   2  20       17.30       13.35      8.91 o 
 -16   2  20      159.52      140.65     29.96 o 
 -14   2  20       19.05       22.85     10.77 o 
 -12   2  20        5.61        6.35      8.53 o 
 -10   2  20      118.21      109.41     14.31 o 
  -8   2  20       34.36       14.92      9.25 o 
  -6   2  20        2.96        9.14     13.20 o 
  -4   2  20       55.66       70.51     11.70 o 
  -2   2  20        8.77       14.77      9.25 o 
   0   2  20       68.05       81.71     12.55 o 
   2   2  20        0.24        4.82      8.53 o 
   4   2  20       21.13       39.61     16.25 o 
   6   2  20      163.92      156.75     17.58 o 
   8   2  20       10.86        8.09     11.42 o 
  10   2  20       17.65       32.81     13.99 o 
 -21   3  20        1.76        5.08     16.25 o 
 -19   3  20        0.88       -2.45     12.19 o 
 -17   3  20        7.94       29.96     11.49 o 
 -15   3  20        5.64       -2.34     15.23 o 
 -13   3  20       40.30       34.53     11.42 o 
 -11   3  20        1.15        5.81      8.78 o 
  -9   3  20       10.94        7.62      9.34 o 
  -7   3  20        1.65       -6.09     13.20 o 
  -5   3  20      240.10      223.14     29.45 o 
  -3   3  20      110.99      129.99     19.30 o 
  -1   3  20        8.94        4.06      8.26 o 
   1   3  20       43.45       41.64     11.49 o 
   3   3  20        1.31        4.41      9.01 o 
   5   3  20        0.06        7.11     13.20 o 
   7   3  20       13.26       11.63     11.83 o 
   9   3  20        0.45       -3.67     11.11 o 
 -18   4  20        0.84        5.39     10.39 o 
 -16   4  20        0.00       -9.68      9.68 o 
 -14   4  20        2.82       12.73     10.70 o 
 -12   4  20        1.02       10.97     10.70 o 
 -10   4  20       29.89       33.36     11.83 o 
  -8   4  20       12.68       15.23     15.23 o 
  -6   4  20        8.60        6.22      8.78 o 
  -4   4  20        0.23       -0.71     19.30 o 
  -2   4  20       14.93        8.12     13.71 o 
   0   4  20       13.06       16.39     23.87 o 
   2   4  20       14.50       19.15      9.98 o 
   4   4  20       62.74       65.00     19.30 o 
   6   4  20        0.10       -4.43      9.98 o 
   8   4  20        4.06        9.02     20.82 o 
 -17   5  20        0.42        2.98     20.82 o 
 -15   5  20        3.37        8.40     13.71 o 
 -13   5  20        1.88        2.33     11.11 o 
 -11   5  20        3.86       -6.60     15.74 o 
  -9   5  20        0.04       21.33     16.25 o 
  -7   5  20       19.63       12.19     14.22 o 
  -5   5  20       15.05        2.54     12.70 o 
  -3   5  20       49.43       51.74     12.87 o 
  -1   5  20       10.76       15.27     10.49 o 
   1   5  20       19.52       26.99     14.22 o 
   3   5  20        0.01       -1.77     10.98 o 
   5   5  20       10.53       18.28     16.25 o 
 -14   6  20        4.66       -7.62     12.21 o 
 -12   6  20        0.39        9.14     12.21 o 
 -10   6  20       23.21        9.14     18.28 o 
  -8   6  20       19.97       16.25     17.27 o 
  -6   6  20        0.01       14.85     11.42 o 
  -4   6  20       23.14        7.49     11.22 o 
  -2   6  20       10.86       14.41     11.22 o 
   0   6  20       12.28        4.09     13.20 o 
   2   6  20        0.12        8.63     10.49 o 
  -7   7  20        0.00       32.50     19.30 o 
  -5   7  20        0.74       -8.71     22.85 o 
  -3   7  20        7.71       -2.45     12.15 o 
 -21   1  21        2.16      -13.20     13.20 o 
 -19   1  21        1.15        6.84      8.35 o 
 -17   1  21       26.17       44.73     10.15 o 
 -15   1  21        9.58       18.33      8.91 o 
 -13   1  21        2.59        5.82      7.61 o 
 -11   1  21        4.48        3.83      7.01 o 
  -9   1  21        5.97       13.32      7.31 o 
  -7   1  21      140.88      139.88     15.80 o 
  -5   1  21       76.11       60.62     18.79 o 
  -3   1  21       14.90       10.57      6.99 o 
  -1   1  21      215.17      204.12     19.15 o 
   1   1  21       27.27       31.42      8.81 o 
   3   1  21        7.24        4.54      7.47 o 
   5   1  21       28.32       68.05     20.31 o 
   7   1  21        2.80        8.12     16.25 o 
   9   1  21        1.65       27.42     17.27 o 
 -20   2  21       15.29       14.63      9.63 o 
 -18   2  21        7.16        3.32     11.56 o 
 -16   2  21        8.98       22.85     10.77 o 
 -14   2  21        5.97        4.53      9.98 o 
 -12   2  21        2.41        5.69      8.78 o 
 -10   2  21       22.06       32.53     10.49 o 
  -8   2  21       82.65       98.52     20.31 o 
  -6   2  21        1.06      -11.17     13.20 o 
  -4   2  21        0.11        1.78     10.66 o 
  -2   2  21      134.86      174.69     16.47 o 
   0   2  21        0.04       -2.03     11.17 o 
   2   2  21        8.53        8.01     10.16 o 
   4   2  21       31.93       67.03     20.31 o 
   6   2  21       82.07       86.39     15.43 o 
   8   2  21        0.03        6.71     11.83 o 
 -19   3  21        5.41       -7.46     10.39 o 
 -17   3  21        5.17       15.63     13.20 o 
 -15   3  21        0.34       20.10     11.83 o 
 -13   3  21        1.42        2.03     10.05 o 
 -11   3  21       27.02       27.55     10.98 o 
  -9   3  21        4.34       13.20     15.23 o 
  -7   3  21       48.42       87.34     20.31 o 
  -5   3  21       41.11       52.92     12.15 o 
  -3   3  21        0.75        4.57      9.01 o 
  -1   3  21        9.70        5.59      9.34 o 
   1   3  21       23.12       25.90     10.77 o 
   3   3  21        3.98       -0.89     11.68 o 
   5   3  21        6.65        2.03     13.20 o 
   7   3  21        3.81        4.29     24.37 o 
 -18   4  21        0.00       -2.31     11.70 o 
 -16   4  21        0.04       -8.12     10.77 o 
 -14   4  21       22.41       23.87     11.49 o 
 -12   4  21        5.34       11.54     10.49 o 
 -10   4  21       45.62       64.56     14.31 o 
  -8   4  21        4.41       19.30     15.23 o 
  -6   4  21       37.21       29.55     11.83 o 
  -4   4  21       77.64       83.45     17.27 o 
  -2   4  21       11.97       27.33     11.42 o 
   0   4  21        0.48       -5.23      9.01 o 
   2   4  21       70.03       50.29     12.55 o 
   4   4  21       26.14       15.23     16.25 o 
   6   4  21        4.45        6.09     11.49 o 
 -15   5  21        2.59       16.10     12.55 o 
 -13   5  21        0.00       -1.30     12.70 o 
 -11   5  21        1.03       20.91     12.15 o 
  -9   5  21       31.85       39.61     17.27 o 
  -7   5  21       50.39       42.66     20.31 o 
  -5   5  21       17.48        4.50      9.75 o 
  -3   5  21       72.17       57.85     26.41 o 
  -1   5  21        2.59       11.33     12.70 o 
   1   5  21        1.61        9.65     11.49 o 
   3   5  21        1.92       -1.02     13.20 o 
 -12   6  21        0.33       -1.37     12.15 o 
 -10   6  21        1.77      -16.25     16.25 o 
  -8   6  21       12.04        7.11     17.27 o 
  -6   6  21        1.16       -4.46     11.11 o 
  -4   6  21       51.82       59.50     14.40 o 
  -2   6  21        5.71       -9.98      9.98 o 
   0   6  21        1.02       13.74     12.15 o 
 -20   0  22       10.05        7.91     11.83 o 
 -18   0  22        1.72       -0.51     10.77 o 
 -16   0  22       40.05       43.09     12.70 o 
 -14   0  22        6.66        2.63      9.68 o 
 -12   0  22      269.02      267.93     23.36 o 
 -10   0  22      119.24       91.41     21.33 o 
  -8   0  22       18.42       31.48     15.23 o 
  -6   0  22       82.02      110.70     21.33 o 
  -4   0  22        1.28       15.23     14.22 o 
  -2   0  22        7.29       -7.11     13.20 o 
   0   0  22      174.15      227.50     26.41 o 
   2   0  22       65.09       81.25     19.30 o 
 -19   1  22        8.72       16.08      9.35 o 
 -17   1  22        0.05       18.02      9.57 o 
 -15   1  22        2.71        0.08      8.07 o 
 -13   1  22       28.66       27.73     14.44 o 
 -11   1  22        8.04        9.05      8.17 o 
  -9   1  22        2.10       11.51     17.77 o 
  -7   1  22       11.20       10.43     18.79 o 
  -5   1  22        3.75       -6.70      9.68 o 
  -3   1  22       26.21       22.86      8.21 o 
  -1   1  22        7.76        0.51      8.98 o 
   1   1  22        0.04       11.84      8.39 o 
   5   1  22       15.31       18.28     17.27 o 
   7   1  22        0.10        5.08     17.27 o 
 -20   2  22        0.02       12.26      9.93 o 
 -18   2  22        0.08        7.93      9.23 o 
 -16   2  22        0.45       -3.25      8.55 o 
 -14   2  22       21.45       33.24     11.70 o 
 -12   2  22        0.04       -5.00     12.19 o 
 -10   2  22       22.98        4.63      9.52 o 
  -8   2  22       52.17       17.27     15.23 o 
  -6   2  22        1.21       -3.05     14.22 o 
  -4   2  22        7.74       -8.53      8.53 o 
  -2   2  22       18.46       17.01      9.98 o 
   0   2  22        0.04       -7.62      8.62 o 
   2   2  22       21.34        5.75      8.35 o 
   4   2  22       12.91      -11.17     11.17 o 
   6   2  22       14.38       18.25     12.43 o 
 -19   3  22        0.01      -15.23     15.23 o 
 -17   3  22        3.29       20.82     11.49 o 
 -15   3  22       18.64       33.97     23.36 o 
 -13   3  22        0.28       -7.11     14.22 o 
 -11   3  22        4.53       -2.54      9.34 o 
  -9   3  22        0.70       -3.05     14.22 o 
  -7   3  22      126.90      148.28     23.36 o 
  -5   3  22       86.18       93.94     14.71 o 
  -3   3  22        0.00      -12.65     12.70 o 
  -1   3  22        4.14       -4.27      8.96 o 
   1   3  22        5.68       11.10     10.25 o 
   3   3  22        5.71       12.19     14.22 o 
   5   3  22       13.15        9.14     16.25 o 
 -16   4  22        1.36        4.95     11.11 o 
 -14   4  22        0.03        8.91     11.11 o 
 -12   4  22       26.33       24.88     11.96 o 
 -10   4  22        0.11        8.12     16.25 o 
  -8   4  22        0.44       -7.11     13.20 o 
  -6   4  22        0.00       -9.34      9.34 o 
  -4   4  22        0.79       11.82     10.49 o 
  -2   4  22        1.01       -7.98      9.98 o 
   0   4  22        0.02       -0.29      9.98 o 
   2   4  22        0.73        7.24     11.42 o 
   4   4  22        6.66       24.37     18.28 o 
 -13   5  22        0.32       -6.52     11.11 o 
 -11   5  22        3.03       11.17     18.28 o 
  -9   5  22        1.34       -8.12     15.23 o 
  -7   5  22        4.36       11.17     17.27 o 
  -5   5  22        2.03        1.57     10.98 o 
  -3   5  22        0.38       -2.16     10.98 o 
  -1   5  22        0.39        4.00     11.22 o 
   1   5  22        2.72        9.44     12.15 o 
  -8   6  22        0.42       -2.03     18.28 o 
  -6   6  22        3.29       13.44     12.43 o 
  -4   6  22        0.03        1.93     10.70 o 
 -19   1  23        0.04       -1.40     13.97 o 
 -17   1  23       25.64       35.39     10.52 o 
 -15   1  23       32.97       28.18     10.23 o 
 -13   1  23       22.99       18.51      8.64 o 
 -11   1  23        0.40       -2.62      8.00 o 
  -9   1  23        0.02       -8.78      8.78 o 
  -7   1  23       21.75        9.65     10.05 o 
  -5   1  23        6.20        1.73      9.68 o 
  -3   1  23       35.62       20.17      8.94 o 
  -1   1  23       11.55       22.10     11.83 o 
   1   1  23       64.34       58.48     15.23 o 
   5   1  23        8.42       18.28     18.28 o 
 -18   2  23        1.50        0.90      9.69 o 
 -16   2  23        3.23        8.04      9.35 o 
 -14   2  23       14.62       20.12     11.68 o 
 -12   2  23        0.01       -9.25      9.25 o 
 -10   2  23       25.34       16.25     17.27 o 
  -8   2  23       10.06       12.19     16.25 o 
  -6   2  23       22.88       19.30     16.25 o 
  -4   2  23        2.76       -4.14      9.25 o 
  -2   2  23        8.65       -9.25      9.25 o 
   0   2  23        0.29       -5.12      8.39 o 
   2   2  23        1.28       13.38      8.76 o 
   4   2  23        0.04      -14.22     14.22 o 
 -17   3  23        0.66       21.13     12.87 o 
 -15   3  23        8.49       16.76     12.21 o 
 -13   3  23        4.37       -1.15     10.70 o 
 -11   3  23        0.01       -3.08     10.98 o 
  -9   3  23        3.02       -4.06     14.22 o 
  -7   3  23       13.78       16.25     17.27 o 
  -5   3  23        7.76       -0.51     10.66 o 
  -3   3  23        6.23        5.78     10.25 o 
  -1   3  23        1.25        9.65     10.77 o 
   1   3  23        0.07        8.06     10.70 o 
   3   3  23        5.24        1.02     14.22 o 
 -14   4  23       18.69       31.13     14.31 o 
 -12   4  23        0.17        5.63     21.84 o 
 -10   4  23        4.52        5.08     15.23 o 
  -8   4  23        9.51       -3.05     15.23 o 
  -6   4  23        4.47        4.06     11.49 o 
  -4   4  23        6.70       13.77     11.42 o 
  -2   4  23       18.04        8.93     11.45 o 
   0   4  23       15.43       23.27     11.83 o 
   2   4  23        2.53        4.06     16.25 o 
 -11   5  23        2.67        0.00     17.27 o 
  -9   5  23        0.05      -16.25     16.25 o 
  -7   5  23        0.54       -3.05     17.27 o 
  -5   5  23       37.91       28.96     13.16 o 
  -3   5  23       42.11       57.40     37.58 o 
 -18   0  24       50.37       55.86     21.33 o 
 -16   0  24       66.41       55.86     22.34 o 
 -14   0  24       76.06      111.72     26.41 o 
 -12   0  24        1.35      -15.23     15.23 o 
 -10   0  24        4.02       22.34     18.28 o 
  -8   0  24        0.07        2.03     15.23 o 
  -6   0  24        7.69       15.23     16.25 o 
  -4   0  24        2.91       20.31     17.27 o 
  -2   0  24       11.49       37.58     18.28 o 
   0   0  24       23.92        5.08     16.25 o 
 -17   1  24       12.53       20.07     12.98 o 
 -15   1  24        4.12        3.32      9.35 o 
 -13   1  24       11.16       34.33     10.45 o 
 -11   1  24        0.65       -1.90     11.68 o 
  -9   1  24        0.00        4.97     10.39 o 
  -7   1  24        0.04       -9.25      9.25 o 
  -5   1  24        7.11       16.59     11.83 o 
  -3   1  24       68.47       83.05     15.43 o 
  -1   1  24        0.02       14.95     12.70 o 
   1   1  24       14.48       -0.62     11.83 o 
 -16   2  24        0.00       -1.00      9.57 o 
 -14   2  24       14.52       15.97     10.12 o 
 -12   2  24        2.38        5.98      9.73 o 
 -10   2  24        2.69       -4.78     11.11 o 
  -8   2  24       11.94        1.02     16.25 o 
  -6   2  24        3.11        5.08     16.25 o 
  -4   2  24        0.49       -0.51      8.49 o 
  -2   2  24       21.62       18.55      9.76 o 
   0   2  24        8.02        4.68      9.10 o 
   2   2  24        6.57        5.08     15.23 o 
 -15   3  24        6.54       26.19     23.36 o 
 -13   3  24        0.01       -0.95     10.39 o 
 -11   3  24        3.16       -6.09     15.23 o 
  -9   3  24        4.37       10.16     17.27 o 
  -7   3  24        0.00       -4.06     16.25 o 
  -5   3  24       13.88       13.79     16.25 o 
  -3   3  24        7.18        0.14     10.70 o 
  -1   3  24        0.26       -7.85     10.70 o 
   1   3  24        0.18        9.01     11.22 o 
 -12   4  24        0.41       21.33     18.28 o 
 -10   4  24        5.19       17.27     17.27 o 
  -8   4  24        1.18        6.09     17.27 o 
  -6   4  24        0.90      -15.23     15.23 o 
  -4   4  24        1.53       -2.16     11.42 o 
  -2   4  24        5.00       10.34     12.19 o 
 -15   1  25       14.24       21.01     13.59 o 
 -13   1  25        0.69       -1.02     16.76 o 
 -11   1  25        8.55       22.34     12.21 o 
  -9   1  25       21.00       39.00     25.90 o 
  -7   1  25        0.05       -9.68      9.68 o 
  -5   1  25        2.25       15.83     15.74 o 
  -3   1  25        3.48        0.75     11.11 o 
  -1   1  25       35.66       33.36     13.59 o 
   1   1  25       22.85       16.94     15.74 o 
 -14   2  25        0.85        6.67     10.16 o 
 -12   2  25       16.26       11.79     12.87 o 
 -10   2  25        0.67       10.94     12.55 o 
  -8   2  25       51.70       43.05     23.36 o 
  -6   2  25      105.46      115.49     26.91 o 
  -4   2  25        1.95        3.58     11.86 o 
  -2   2  25        1.01        9.54      9.93 o 
   0   2  25        9.65        0.29     12.55 o 
 -13   3  25        0.08        5.50     12.15 o 
 -11   3  25       18.09       11.17     18.28 o 
  -9   3  25        1.93       16.25     18.28 o 
  -7   3  25        3.38       -7.11     17.27 o 
  -5   3  25        3.62        6.73     11.22 o 
  -3   3  25        9.91       15.23     17.27 o 
 -12   0  26        5.36       10.16     17.27 o 
 -10   0  26        4.88       19.30     18.28 o 
  -8   0  26        5.37        3.05     16.25 o 
  -6   0  26        2.17       -9.14     16.25 o 
  -4   0  26        2.77       -2.03     16.25 o 
  -2   0  26        8.80       26.41     19.30 o 
 -13   1  26        0.00        1.94     12.55 o 
 -11   1  26        2.50       18.79     12.93 o 
  -9   1  26        4.74       18.79     12.21 o 
  -7   1  26        3.35       13.46     12.55 o 
  -5   1  26        0.48       -5.63     11.83 o 
  -3   1  26        3.84        1.02     12.21 o 
 -10   2  26        0.44       -7.77     12.15 o 
  -8   2  26        4.87       17.77     13.64 o 
  -6   2  26       11.91       35.55     14.36 o 
  -4   2  26        4.78       -6.46     12.19 o 
                                                 
